# Supplementary material for: A Myc-driven self-reinforcing regulatory network maintains mouse embryonic stem cell identity
Source: Nat Commun. 2016 Jun 15;7:11903. doi: 10.1038/ncomms11903 (PMC4912626; doi:10.1038/ncomms11903)
Supplement: Supplementary Data 1 — List of all genesets used in this study to perform computational analyses [file ncomms11903-s6.xlsx]

## Sheet: List of contents
	Supplementary Data 1. List of genesets used in this study
	List of content
	Figure 2	Analysis		Figure S3	Analysis
	- Pluripotency Genes	Scatter plot		- Oct3/4-Sox2-Nanog-Tcf3 co-bound	GSEA
	Figure 3			Figure S4
	- JAK-STAT_GO	GSEA		- Neuroectoderm	GSEA
	- JAK-STAT_KEGG	GSEA		- Germ Cell E15	GSEA
	- MAPK_GO	GSEA		- Primitive Endoderm	GSEA
	- PI3K-AKT_KEGG	GSEA		- Mesoendoderm Development	GSEA
	- PI3K_KEGG	GSEA		- Mesoderm Development	GSEA
	- HIPPO_KEGG	GSEA		- Trophoblast	GSEA
	- TGF-BMP_GO	GSEA		- Germ Cell E11	GSEA
	- CANONICAL WNT_GO	GSEA		- Germ Cell E13	GSEA
	- WNT pathway_GO	GSEA		- Ring1 KO up-regulated genes	GSEA
	- TGFb_KEGG	GSEA		- Eed KO up-regulated genes	GSEA
	- MTOR_KEGG	GSEA		- Eed-Ring1 KO up-regulated genes	GSEA
	- WNT pathway	Scatter plot		- Ring1 KO down-regulated genes	GSEA
				- Eed KO down-regulated genes	GSEA
	Figure 6			- Eed-Ring1 KO down-regulated genes	GSEA
	- Pluripotency and Tcf3 target genes	Scatter plot
				Figure S5
				- CANONICAL WNT_GO	GSEA
				- WNT pathway_GO	GSEA

## Sheet: Figure 2
	1. MacArthur B.D. et al., Nat Cell Biol. 2012 Nov;14(11):1139-47; Marks H. et al., Cell. 2012 Apr 27;149(3):590-604
	Pluripotency Genes1
	4933421E11RIK
	AATF
	ACTA1
	ANAPC1
	ANP32A
	ANXA2
	ANXA3
	APEX1
	APOE
	ARID3B
	ARL4A
	ARMC6
	ATIC
	AURKA
	AURKB
	BAK1
	BCCIP
	BCL2
	BIK
	BIRC5
	BLM
	BMP4
	BUB1B
	BYSL
	CASP6
	CASP9
	CCNA2
	CCNB1
	CCNB2
	CCND1
	CCNE1
	CDA
	CDC25C
	CDC7
	CDK1
	CDK7
	CDT1
	CEBPZ
	CENPE
	CHAF1A
	CHEK1
	CHEK2
	CKS1B
	CKS2
	COIL
	COPS3
	COPS6
	CTBP2
	CTNNB1
	CXADR
	DAXX
	DAZAP1
	DAZL
	DCTPP1
	DDX11
	DHCR24
	DHFR
	DIAP1
	DNMT3B
	DPPA2
	DPPA4
	DSCC1
	ELAC2
	EPPK1
	ERBB3
	ERCC5
	ESRRB
	EWSR1
	EXO1
	EXOSC3
	EXOSC7
	EXOSC8
	EXOSC9
	FBL
	FBP1
	FBXO15
	FEN1
	FGF4
	FKBP3
	FOXO4
	FUBP1
	FUS
	GADD45A
	GAR1
	GDF9
	GEMIN6
	GEMIN7
	GMNN
	GMPS
	GNL3
	GOT2
	GPRIN2
	GRB7
	GTF2H2
	H2-KE2
	HDAC1
	HDAC2
	HIST1H2BC
	HMGA1
	HMGB1
	HMMR
	HNRNPAB
	HNRNPK
	HSP90AB1
	HSPA14
	HSPA2
	HSPA8
	HSPA9
	HSPD1
	HSPE1
	HSPH1
	ITGB3BP
	JARID2
	KIT
	KLF4
	KPNA2
	KPNB1
	LCK
	LIF
	LSM1
	LSM3
	LSM4
	LSM5
	LSM6
	LSM7
	MATK
	MBD2
	MBD3
	MCM10
	MCM2
	MCM3
	MCM4
	MCM5
	MCM6
	MNAT1
	MPP6
	MRE11A
	MRPS12
	MSH2
	MSH3
	MSH6
	MTHFD1
	MUTYH
	MYB
	MYBBP1A
	MYBL2
	MYC
	MYST2
	NACC1
	NCL
	NFKBIB
	NLE1
	NME1
	NOLC1
	NPM1
	NPPB
	NR0B1
	NR5A2
	NTHL1
	NUDT1
	NUP153
	NUP50
	OTX2
	PA2G4
	PAK1
	PAK3
	PARP1
	PASK
	PBX1
	PCNA
	PCYT1B
	PELP1
	PFN1
	PHB
	PHC1
	PHF10
	PHGDH
	PIAS2
	PLSCR1
	PMAIP1
	PMF1
	PNN
	POLD1
	POLD2
	POLG2
	POLQ
	POLR1C
	POLR1D
	POP1
	POP5
	POP7
	POU5F1
	PPAN
	PPAP2C
	PPID
	PPM1B
	PRMT5
	PRMT6
	PRNP
	PSIP1
	PSMA3
	PSMA6
	PSMD11
	PSME3
	PTMA
	PTPN6
	PXN
	RAD51
	RAD54L
	RAD9
	RASL11B
	RBM14
	RBPMS
	RCHY1
	RECQL4
	REST
	RFC2
	RFC3
	RFC4
	RFC5
	RMND5B
	RND1
	RNMTL1
	RPA1
	RPA2
	RPA3
	RPP40
	RUVBL1
	SALL4
	SEPHS1
	SET
	SETDB1
	SIGLEC5
	SIGLECE
	SIP1
	SIRT1
	SLC19A1
	SMAD1
	SMARCAD1
	SMARCC1
	SMN1
	SMNDC1
	SNRPA
	SNRPB
	SNRPC
	SNRPD1
	SNRPE
	SNRPF
	SNRPN
	SOCS1
	SOCS3
	SOX2
	SP1
	SPAG5
	SSB
	STAT3
	STIP1
	STRBP
	STX3
	STXBP2
	STXBP3A
	SUMO1
	SUPT3H
	SYNCRIP
	TARBP2
	TBX3
	TCERG1
	TCF3
	TCL1
	TCOF1
	TDGF1
	TERT
	TGIF1
	TK1
	TMPO
	TNFRSF8
	TNNI3
	TOE1
	TPX2
	TRAIP
	TRIM28
	TRIP13
	TRP53
	TUBA3A
	U2AF1
	UNC119
	UNG
	VAMP8
	VASP
	WDR33
	WDR5
	WDR77
	WDR8
	WDYHV1
	WEE1
	WRN
	XRCC5
	ZFP281
	ZFP42
	ZFP57
	ZFP593
	ZFX
	NANOG
	KLF2
	KFL4
	KFL5
	FGFR1
	PRDM16
	SFPI1
	FGF10
	BMP7
	SFRP1
	MYCN
	ID1
	ID2
	ID3
	ERAS
	SOX4
	LIN28A
	LIN28B
	CREBBP
	WNT7A
	NOG
	UTF1
	ZHX2

## Sheet: Figure 3
	1. The Gene Ontology Database, http://www.geneontology.org/
	2. The Kyoto Encyclopedia of Genes and Genomes Database, http://www.genome.jp/kegg/
	3. The Gene Ontology Database, http://www.geneontology.org/ and The Kyoto Encyclopedia of Genes and Genomes Database, http://www.genome.jp/kegg/
	JAK-STAT_GO1	JAK-STAT_KEGG2	MAPK_GO1	PI3K-AKT_KEGG2	PI3K_KEGG2	HIPPO_KEGG2	TGF-BMP_GO1	CANONICAL WNT_GO1	WNT pathway_GO1	TGFb_KEGG2	MTOR_KEGG2	WNT pathway3
	TRAF3IP1	TYK2	ZFP622	YWHAZ	YWHAZ	YWHAZ	ZFP423	ZNRF3	ZRANB1	ZFYVE9	VEGFA	4930444G20RIK
	TNFRSF1A	TSLP	ZFP110	YWHAQ	YWHAQ	YWHAQ	ZFP128	ZBED3	ZNRF3	ZFYVE16	ULK3	4930544G11RIK
	STAT5B	TPTE2	ZEB2	YWHAH	YWHAH	YWHAH	ZCCHC12	YAP1	ZEB2	TNF	ULK2	AES
	STAT5A	TPO	XDH	YWHAG	YWHAG	YWHAG	WNT5A	WWTR1	ZBTB33	THBS1	ULK1	AMOTL1
	STAT3	SYP	WWC1	YWHAE	YWHAE	YWHAE	WNT3A	WNT9A	ZBED3	TGFBR2	TSC2	AMOTL2
	STAT1	STAT6	WNT7B	YWHAB	YWHAB	YWHAB	WNT1	WNT7B	YAP1	TGFBR1	TSC1	ANKRD6
	SOCS5	STAT5B	WNT7A	VWF	VWF	YAP1	VWC2	WNT7A	WWTR1	TGFB3	TNF	APC
	SOCS3	STAT5A	WNT5A	VTN	VTN	WWTR1	USP9X	WNT5B	WWOX	TGFB2	STRADA	APC2
	SOCS1	STAT4	WNT16	VEGFC	VEGFC	WWC1	USP15	WNT5A	WNT9B	TGFB1	STK11	APCDD1
	SH2B2	STAT3	WNK2	VEGFB	VEGFB	WTIP	TWSG1	WNT4	WNT9A	TFDP1	RRAGD	ARL6
	PTK6	STAT2	VRK3	VEGFA	VEGF	WNT9B	TRIM33	WNT3A	WNT8B	SP1	RRAGC	ASPM
	PRMT2	STAT1	VRK2	TSC2	VEGFA	WNT9A	TOB1	WNT3	WNT8A	SMURF2	RRAGB	AXIN1
	PRLR	STAM2	VEGFA	TSC1	TSC2	WNT8B	TGFBR3	WNT2B	WNT7B	SMURF1	RRAGA	AXIN2
	PRL	STAM	VANGL2	TRP53	TSC1	WNT8A	TDGF1	WNT2	WNT7A	SMAD9	RPTOR	BAMBI
	PKD2	SPRY4	UCHL1	TNXB	TRP53	WNT7B	TCF7L2	WNT11	WNT6	SMAD7	RPS6-PS4	BARX1
	PKD1	SPRY2	TSC2	TNR	P53	WNT7A	T	WNT10B	WNT5B	SMAD6	RPS6KB2	BCL9
	PIGU	SPRY1	TRP73	TNN	TNXB	WNT6	SULF1	WNT1	WNT5A	SMAD5	RPS6KB1	BCL9L
	PIAS4	SPRED-3	NTRK3	TNC	TNR	WNT5B	DAND5	UTY	WNT4	SMAD4	RPS6KA6	BICC1
	PIAS1	SPRED3	TRIB3	TLR4	TNN	WNT5A	SOX11	UBR5	WNT3A	SMAD2	RPS6KA3	BMP2
	PECAM1	SPRED2	TRIB1	TLR2	TNC	WNT4	SOSTDC1	UBE2B	WNT3	SMAD1	RPS6KA2	BRD7
	OSM	SPRED1	TRF	THEM4	TLR4	WNT3A	SOST	TRPM4	WNT2B	SKP1A	RPS6KA1	BTRC
	NOTCH1	SOS1	TRAF7	THBS4	TLR2	WNT3	SMURF1	TNKS	WNT2	RPS6KB2	RPS6	CACYBP
	NF2	SOCS7	TRAF6	THBS3	THEM4	WNT2B	SMAD9	TLE2	WNT16	RPS6KB1	RICTOR	CALCOCO1
	NEUROD1	SOCS5	TRAF4	THBS2	THBS4	WNT2	SMAD7	TDGF1	WNT11	ROCK2	RHEB	CAMK2A
	LYN	SOCS4	TRAF2	THBS1	THBS3	WNT16	SMAD6	TCF7	WNT10B	ROCK1	PTEN	CAMK2B
	LIF	SOCS3	TPR	TEK	THBS2	WNT11	SMAD5	TCF7L2	WNT10A	RHOA	PRKCG	CAMK2D
	LEPROT	SOCS1	TPBPA	TCL1B4	THBS1	WNT10B	SMAD4	TBX18	WNT1	RBX1	PRKCB	CAMK2G
	LEP	PTPN6	TNXB	TCL1B1	TEP1	WNT10A	SMAD2	TBL1XR1	WIF1	PRB1	PRKCA	CAPRIN2
	LCK	PTPN11	TNIP1	TCL1	TEK	WNT1	SMAD1	TBL1X	WDR61	PPP2R1B	PRKAA2	CASEIN
	JAK3	PRLR	TNFSF11	SYK	TCL1B4	TRP73	SKI	T	VAX2	PPP2R1A	PRKAA1	CAV1
	JAK2	PRL	TNFRSF11A	STK11	TCL1B1	TRP53BP2	SFRP2	STK4	VANGL2	PPP2CB	PIK3R5	CBY1
	ISL1	PIM1	TNF	SPP1	TCL1	TGFBR2	SFRP1	STK3	UTY	PPP2CA	PIK3R3	CCDC88C
	IRF1	PIK3R5	TLR9	SOS2	SYK	TGFBR1	SCX	SRC	UBR5	PITX2	PIK3R2	CCND1
	IL6ST	PIK3R3	TLR6	SOS1	STK3	TGFB3	RYR2	SOX9	UBE2B	NOG	PIK3R1	CCND2
	IL6RA	PIK3R2	TLR4	SGK3	SPP1	TGFB2	RGMB	SOX7	TSKU	NODAL	PIK3CG	CCND3
	IL6	PIK3R1	TLR3	SGK2	SOS1	TGFB1	RGMA	SOX4	TSC2	MYC	PIK3CD	CCNE1
	IL5	PIK3CG	TLR13	SGK1	MET	TEAD4	RBPJ	SOX2	TRPM4	MAPK3	PIK3CB	CCNY
	IL4	PIK3CD	TIRAP	RXRA	SGK3	TEAD3	POU5F1	SOX17	TNKS	MAPK1	PIK3CA	CD44
	IL24	PIK3CB	TIMP2	RPTOR	SGK2	TEAD2	NOTCH1	SOSTDC1	TLR2	LTBP1	PDPK1	CDC42
	IL23R	PIK3CA	THBS1	RPS6-PS4	SGK	TEAD1	NOG	SOST	TLE3	LEFTY2	MTOR	CDC73
	IL23A	PIAS4	TGFBR1	RPS6KB2	SCO1	TCF3	NKX2-5	SNAI2	TLE2	LEFTY1	MLST8	CDH2
	IL22RA2	PIAS-GAMMA	TGFB3	RPS6KB1	RXRA	TCF7	NBL1	SMO	TLE1	INHBE	MAPK3	CELSR1
	IL22	PIAS3	TGFB2	RPS6	RPS6KB2	TCF4	MYH6	SIAH2	TGFB1I1	INHBC	MAPK1	CELSR2
	IL21	PIAS2	TGFB1	RHEB	RPS6KB1	TCF7L2	MSX2	SHH	TDGF1	INHBB	IRS1	CER1
	IL20	PIAS1	TGFA	RELN	RPS6	TAZ	MSX1	SFRP5	TCF7	INHBA	INS2	CFC1
	IL2	OTTMUSG00000007655	TFF2	RELA	RHEB	STK3	SPG20	SFRP4	TCF7L2	IFNG	INS1	CHD8
	IL15RA	OSMR	TEK	RBL2	RELN	SOX2	MAPK3	SFRP2	TBX18	ID4	IKBKB	CHP1
	IL15	OSM	TDGF1	RAF1	RELA	SNAI2	NANOG	SFRP1	TBL1XR1	ID3	IGF1	CHP2
	IL13	IL21R	TBX1	RAC1	RBL2	SMAD7	LEMD3	SDC1	TBL1X	ID2	HIF1A	COL18A1
	IL12B	MYC	TAOK3	PTK2	RAF1	SMAD4	LEF1	SCYL2	TAX1BP3	ID1	EIF4EBP1	COL1A1
	IL12A	MPL	TAOK1	PTEN	RAC1	SMAD2	KDR	RYR2	T	GDF7	EIF4E2	CPZ
	IGF1	LIFR	SYK	PROTEIN TCL1B3-LIKE	PTEN	SMAD1	ILK	RSPO3	SULF2	GDF6	EIF4E1B	CREBBP
	IFNG	LIF	STK38	PRLR	PRLR	SERPINE1	ID1	RSPO2	SULF1	GDF5	EIF4E	CSNK1A1
	HPX	LEPROT	STK3	PRL	PRL	SCRIB	HTRA3	RSPO1	STRN	FST	EIF4B	CSNK1D
	HNF4A	LEPR	ST5	PRKCZ	PRKCZ	SAV1	HTRA1	ROR2	STK4	EP300	DDIT4	CSNK1E
	HMGA2	LEP	SSTR4	PRKCA	PRKCA	CC1	HOXA13	RNF146	STK3	E2F5	CAB39L	CSNK1G1
	HGS	JAK3	SRC	PRKAA2	PRKAA2	RASSF6	HIPK2	RAB5A	SRC	E2F4	CAB39	CSNK1G2
	HES5	JAK2	SPRY4	PRKAA1	PRKAA1	RASSF1	HES5	PYGO2	SOX9	DCN	BRAF	CSNK1G3
	HES1	JAK1	SPRY2	PPP2R5E	PPP2R5D	PRKCZ	HES1	PTPRU	SOX7	CUL1	AKT3	CSNK2A1
	HCLS1	ISGF3G	SPRY1	PPP2R5D	PPP2R5B	PRKCI	GREM1	PTPRO	SOX4	CREBBP	AKT2	CSNK2A2
	GHR	IL9R	SPRED3	PPP2R5C	PPP2R5A	PPP2R2D	GPC3	PTK7	SOX2	CHRD	AKT1S1	CSNK2B
	FGFR3	IL9	SPRED2	PPP2R5B	PPP2R3C	PPP2R2C	GDF7	PTEN	SOX17	CDKN2B	AKT1	CTBP1
	F2R	IL7R	SPRED1	PPP2R5A	G5PR	PPP2R2B	GDF6	PROP1	SOSTDC1	BMPR2		CTBP2
	ERBB4	IL7	SOX9	PPP2R3D	PPP2R2D	PPP2R2A	GDF2	PRICKLE1	SOST	BMPR1B		CTHRC1
	EPO	IL6ST	SOX2	PPP2R3C	PPP2R2C	PPP2R1B	GATA6	PPAP2B	SNAI2	BMPR1A		CTNNB1
	ELP2	IL6RA	SORBS3	PPP2R3A	PPP2R2B	PPP2R1A	GATA4	POU5F1	SMO	BMP8B		CTNNBIP1
	EGF	IL6	SOD1	PPP2R2D	PPP2R2A	PPP2CB	FZD1	PFDN5	SLC9A3R1	BMP8A		CTNND1
	DOT1L	IL5RA	SMPD1	PPP2R2C	PPP2R1B	PPP2CA	FST	NRARP	SIX3	BMP7		CTR9
	DAB1	IL5	SMAD1	PPP2R2B	PPP2R1A	PPP1CC	FOXD4	NPHP3	SIAH2	BMP6		CUL1
	CRLF3	IL4RA	MET	PPP2R2A	PPP2CB	PPP1CB	FOXD2	NOTCH1	SHH	BMP5		CUL3
	CXCL5	IL-4	SLC9A3R1	PPP2R1B	PPP2CA	PPP1CA	FOXD1	NOG	SFRP5	BMP4		CXXC4
	CTR9	IL4	SLC11A1	PPP2R1A	PPP2R5C	PARD6G	FSTL3	NKX2-5	SFRP4	BMP2		CYLD
	CSF2	IL3RA	DUSP19	PPP2CB	PKN3	PARD6B	FGF8	NKD2	SFRP2	BAMBI		DAAM1
	CSF1R	IL3	SHC1	PPP2CA	PKN2	PARD6A	FBXL15	NKD1	SFRP1	AMHR2		DAAM2
	CRLF1	IL2RG	SHANK3	PKN3	PKN1	PARD3	FBN1	NFKB1	SENP2	AMH		DAB2
	CNTF	IL2RB	SFRP5	PKN2	PIK3R5	PAR3	ETV2	NDEL1	SDC1	SMAD3		DAB2IP
	CLCF1	IL2RA	SFRP4	PKN1	PIK3R3	NKD1	ENG	MYH6	SCYL2	RBL1		DACT1
	CENPJ	IL28RA	SFRP2	PIK3R5	PIK3R2	NF2	EGR1	MYC	SALL1	ACVR2B		DACT2
	CD40	IL28	SFRP1	PIK3R3	PIK3R1	MYC	ECSIT	MLLT3	RYR2	ACVR2A		DACT3
	CCL5	IL24	SERPINF2	PIK3R2	PIK3CG	MPP5	DSG4	MESP1	RYK	ACVR1C		DAPK3
	CAV1	IL23R	SEMA7A	PIK3R1	PIK3CD	PALS1	DKK1	MED12	RSPO4	ACVR1B		DDB1
	ARL2BP	IL23A	SCG2	PIK3CG	PIK3CB	DLGH3	CYR61	MCC	RSPO3	ACVR1		DDIT3
	AKR1B3	IL22RA2	RYK	PIK3CD	PIK3CA	MOBKL1B	KCP	MAD2L2	RSPO2			DISC1
	KIT	IL22RA1	RPS6KA6	PIK3CB	PIGF	MKIAA4123	CHRDL2	LRP6	RSPO1			DIXDC1
	SOCS2	IL22	ROS1	PIK3CA	PGF	BTRC	CHRD	LRP5	ROR2			DKK1
	AGT	IL21	ROR2	PIK3AP1	PDPK1	MGL1	CFC1	LRP4	RNF43			DKK2
	AGER	IL20RB	RNF41	PHLPP2	PDK1	LLGL2	CER1	STK11	RNF146			DKK3
	ADIPOR1	IL20RA	RIPK2	PHLPP1	PDGFRB	LLGL1	CAV1	LIMD1	RNF138			DKK4
		IL20	RIPK1	PGF	PDGFRA	LIMD1	BMPR2	LGR4	RAC1			DLX5
		IL2	RGS2	PDPK1	PDGFD	LEF1	BMPR1B	LEF1	RAB5A			DRD2
		IL19	RGS14	PDGFRB	PDGFC	LATS2	BMPR1A	LATS2	PYGO2			DVL1
		IL15RA	RET	PDGFRA	PDGFB	JUB	BMPER	JUP	PYGO1			DVL2
		IL15	REN1	PDGFD	PDGFA	ITGB2L	BMP7	ISL1	PTPRU			DVL3
		IL13RA2	RBM4	PDGFC	PCK2	ITGB2	BMP6	INVS	PTPRO			EDA
		IL13RA1	RB1CC1	PDGFB	PCK1	INADL	BMP4	INS2	PTK7			EGR1
		IL13	RARA	PDGFA	P2RY5	ID4	BMP2	ILK	PTEN			EMD
		IL12RB2	RAP2A	PCK2	OTTMUSG00000007655	ID3	BMP10	HOXB9	PROP1			EP300
		IL12RB1	RAF1	PCK1	OSMR	ID2	FKBP8	HDAC2	PRKAA2			ETV2
		IL12B	PYCARD	OSMR	OSM	ID1	ACVRL1	HDAC1	PRKAA1			FBXW11
		IL12A	PXN	OSM	NRAS	GSK3B	ACVR2B	GSK3B	PRICKLE1			FBXW4
		IL11RA2	PTPRJ	NRAS	NR4A1	GLI2	ACVR2A	GREM1	PPM1A			FGF10
		IL11RA1	PTPRC	NR4A1	NOS3	GDF7	ACVR1	GPC3	PPAP2B			FGF8
		IL11	PTPN6	NOS3	NGFR	GDF6		GLI3	POU5F1			FGF9
		IL10RA	PTPN11	NGFR	NGFB	GDF5		GLI1	PORCN			FGFR2
		IL10R2	PTPLAD1	NGF	NFKB1	FZD8		GATA4	PITX2			FGFR3
		IL10RB	PTK2B	NFKB1	MYC	FZD7		GATA3	PIAS4			FOSL1
		IL10	PTGER4	MYC	MYB	FZD6		G3BP1	PFDN5			FOXL1
		IFNK	PSMD10	MYB	MTCP1	FZD5		FZD8	PEG12			FRAT1
		IFNGR2	PSEN1	MTOR	PPP2R5E	FZD4		FZD7	PAF1			FRAT2
		IFNGR1	PSAP	MTCP1	ANGPT1	FZD3		FZD6	NXN			FRZB
		IFNG	PROK1	MLST8	MDM2	FZD10		FZD5	NRARP			FZD1
		IFNE1	PRKD2	MET	MCL1	FZD1		FZD4	NPHP3			FZD10
		IFNB1	PRKCZ	MDM2	MAPK3	FRMD6		FZD3	NOTCH1			FZD2
		IFNAR2	PRKCE	MCL1	MAPK1	FGF1		FZD10	NOG			FZD3
		IFNAR1	PRKCD	MAPK3	MAP2K2	FBXW11		FZD1	NLK			FZD4
		IFNAB	PRKCA	MAPK1	MAP2K1	DVL3		FRZB	NKX2-5			FZD5
		IFNA9	PRDX2	MAP2K2	LKB1	DVL2		FGFR3	NKD2			FZD6
		IFNA7	PRDX1	MAP2K1	STK11	DVL1		FGFR2	NKD1			FZD7
		IFNA6	PPM1L	LPAR6	LAMC3	MKIAA4029		FGF9	NFKB1			FZD8
		IFNA5	PPEF2	LPAR5	LAMC2	DLG4		FGF8	NDRG2			FZD9
		IFNA4	POU4F2	LPAR4	LAMC1	DLG3		FGF10	NDEL1			G3BP1
		IFNA2	PLCE1	LPAR3	LAMB3	MKIAA1232		EMD	MYH6			GATA3
		IFNA14	PLCB1	LPAR2	LAMB2	DLG2		EGR1	MYC			GATA4
		IFNA13	PIN1	LPAR1	LAMB1-1	DLG1		EDA	MLLT3			GLI1
		IFNA12	PIK3CG	LAMC3	LAMA5	MKIAA4187		DVL3	BTRC			GLI3
		IFNA11	PELI2	LAMC2	LAMA4	CTNNB1		DVL2	MITF			GM5415
		IFNA1	PEBP1	LAMC1	LAMA2	CTNNA3		DVL1	MESP1			GM9839
		GRB2	PDGFRB	LAMB3	LAMA1	CTNNA2		DLX5	MESDC2			GM9840
		GHR	PDGFRA	LAMB2	KRAS	CTGF		DKK3	MED12			GPC3
		GH	PDGFB	LAMB1	KLK1B4	CSNK1E		DKK2	MDFIC			GPC4
		GC	PDGFA	LAMA5	KITL	CSNK1D		DKK1	MDFI			GRB10
		EPOR	PDE6H	LAMA4	KDR	CRB1		DIXDC1	MCC			GREM1
		EPO	PDE6G	LAMA3	JAK3	CDH1		DISC1	MBD2			GRHL3
		EP300	PDE5A	LAMA2	JAK2	CD2		DDIT3	MARK2			GRK5
		FAE	PDCD10	LAMA1	JAK1	CCND3		DAPK3	MARK1			GRK6
		EG330496	PAK3	KRAS	ITGB8	CCND1		DACT1	MAD2L2			GSC
		CTF1	PAFAH1B1	KLK1B4	ITGB7	BMPR2		DAB2IP	LZTS2			GSK3A
		CSF3R	P2RY4	KITL	ITGB6	BMPR1B		DAB2	LRRFIP2			GSK3B
		CSF3	P2RY1	KIT	ITGB5	BMPR1A		CYLD	LRP6			HBP1
		CSF2RB2	P2RX7	KDR	ITGB4	BMP8B		CTNND1	LRP5			HDAC1
		CSF2RB	OXTR	JAK3	ITGB3	BMP8A		CTNNB1	LRP4			HDAC2
		CSF2RA	OSM	JAK2	ITGB1	BMP7		CTHRC1	LRP1			HHEX
		CSF2	NUP62	JAK1	ITGAV	BMP6		CSNK1E	STK11			HIC1
		CREBBP	NTRK2	ITGB8	ITGA9	BMP5		CSNK1D	LIMD1			HNF1A
		CNTFR	NTF3	ITGB7	ITGA8	BMP4		COL1A1	LGR4			HNF1B
		CNTF	NRK	ITGB6	ITGA7	BMP2		CHD8	LEO1			HOXB9
		CLCF1	NRG1	ITGB5	ITGA6	BIRC5		CFC1	LEF1			ILK
		CISH	NRBP1	ITGB4	ITGA5	BIRC3		CDH2	LECT2			INS2
		CD2	NPNT	ITGB3	ITGA4	BIRC2		CDC42	LDB1			INVS
		CCND3	NPHS1	ITGB1	ITGA3	BBC3		CCNY	LATS2			ISL1
		CCND1	NPFFR2	ITGAV	ITGA2B	AXIN2		CCND1	KRT6A			JUN
		CBLC	NODAL	ITGA9	ITGA2	AXIN1		CBY1	KREMEN2			JUP
		CBLB	NOD1	ITGA8	ITGA11	AREG		CAV1	KREMEN1			KLHL12
		CBL	NGFR	ITGA7	ITGA10	AR		CAPRIN2	KLHL12			KREMEN1
		BCL2L1	NF2	ITGA6	ITGA1	APC2		BICC1	JUP			KREMEN2
		AKT3	NF1	ITGA5	INSR	APC		BCL9L	ISL1			KRT6A
		AKT2	NENF	ITGA4	INS2	AMOT		BCL9	INVS			LATS2
		AKT1	NDST1	ITGA3	INS1	AMH		BAMBI	INS2			LDB1
		CCND2	NDRG2	ITGA2B	IL7R	SMAD3		AXIN2	ILK			LECT2
		SOCS2	NCOR1	ITGA2	IL7	CCND2		AXIN1	HOXB9			LEF1
			NBR1	ITGA11	IL6RA	MOBKL1A		ASPM	HNF1B			LEO1
			MYLK2	ITGA10	IL6	CTNNA1		APC2	HNF1A			LGR4
			MYD88	ITGA1	IL4RA	AFP		APC	HIC1			LIMD1
			MYC	IRS1	IL-4	ACTG1		ANKRD6	HHEX			LRP1
			MUC20	INSR	IL4	ACTB		SMAD3	HDAC2			LRP4
			MT3	INS2	IL3RA			AES	HDAC1			LRP5
			MST1R	INS1	IL3				HBP1			LRP6
			B230120H23RIK	IL7R	IL2RG				GSK3B			LRRFIP2
			DUSP16	IL7	IL2RB				GSK3A			LZTS2
			ANGPT1	IL6RA	IL2RA				GSC			MAD2L2
			MINK1	IL6	IL2				GRK6			MAP3K7
			MIF	IL4RA	IKBKB				GRK5			MAPK10
			MEN1	IL4	IKKBETA				GRHL3			MAPK8
			MEF2C	IL3RA	IGF1R				TLE4			MAPK9
			MEF2A	IL3	IGF1				GREM1			MARK1
			MED1	IL2RG	IFNB1				GRB10			MARK2
			MDFIC	IL2RB	IFNAR2				GPC3			MBD2
			MDFI	IL2RA	IFNAR1				GLI3			MCC
			TPD52L1	IL2	IFNAB				GLI1			MDFI
			MAPKBP1	IKBKG	IFNA9				GATA4			MDFIC
			MAPK9	IKBKB	IFNA7				GATA3			MED12
			MAPK8IP2	IGH-VJ558	IFNA6				G3BP1			MESDC2
			MAPK8IP1	IGF1R	IFNA5				FZD8			MESP1
			MAPK8	IGF1	IFNA4				FZD7			MITF
			MAPK7	IFNB1	IFNA2				FZD6			MLLT3
			MAPK6	IFNAR2	IFNA14				FZD5			MMP7
			MAPK3	IFNAR1	IFNA13				FZD4			MYC
			MAPK15	IFNAB	IFNA12				FZD3			MYH6
			MAPK14	IFNA9	IFNA11				FZD10			NDEL1
			MAPK13	IFNA7	IFNA1				FZD1			NDRG2
			MAPK12	IFNA6	IBSP				FRZB			NFAT5
			MAPK11	IFNA5	HSP90B1				FRAT2			NFATC1
			MAPK10	IFNA4	HSP90AB1				FRAT1			NFATC2
			MAPK1	IFNA2	HSP90AA1				FOXL1			NFATC3
			MAP4K2	IFNA14	H-RAS				FGFR3			NFATC4
			MAP3K7	IFNA13	HRAS1				FGFR2			NFKB1
			MAP3K6	IFNA12	HGF				FGF9			NKD1
			MAP3K5	IFNA11	GYS2				FGF8			NKD2
			MAP3K4	IFNA1	GYS1				FGF10			NKX2-5
			MAP3K2	IBSP	GSK3B				FBXW4			NLK
			MAP3K13	HSP90B1	GRB2				FBXW11			NOG
			MAP3K12	HSP90AB1	GPR23				ETV2			NOTCH1
			MAP3K11	HSP90AA1	GNGT2				EMD			NPHP3
			MAP3K10	HRAS1	GNGT1				WISP1			NRARP
			MAP3K1	HGF	GNG8				EGR1			NXN
			MAP2K7	GYS2	GNG7				EDA			PAF1
			MAP2K6	GYS1	GNG5				DVL3			PEG12
			MAP2K5	GUANINE NUCLEOTIDE-BINDING PROTEIN G(I)/G(S)/G(O) SUBUNIT GAMMA-5-LIKE	GNG4				DVL2			PFDN5
			MAP2K4	GSK3B	GNG3				DVL1			PIAS4
			MAP2K3	GRB2	GNG2				DRD2			PITX2
			MAP2K2	GNGT2	GNG13				DLX5			PLCB1
			MAP2K1	GNGT1	GNG12				DKK4			PLCB2
			MAGI3	GNG8	GNG11				DKK3			PLCB3
			MAGED1	GNG7	GNG10				DKK2			PLCB4
			MADD	GNG5	GNB5				DKK1			PORCN
			LYN	GNG4	GNB4				DIXDC1			POU5F1
			LTBR	GNG3	GNB3				DISC1			PPAP2B
			LRRK2	GNG2	GNB2				DDIT3			PPARD
			LMNB1	GNG13	GNB1				DDB1			PPM1A
			LIME1	GNG12	GM273				DAPK3			PPP3CA
			LIF	GNG11	EIF4E1B				DACT3			PPP3CB
			LEPR	GNG10	GHR				DACT2			PPP3CC
			LEP	GNB5	GH				DACT1			PPP3R1
			LEMD2	GNB4	GC				DAB2IP			PPP3R2
			LAX1	GNB3	GBL				DAB2			PRICKLE1
			KSR2	GNB2	G6PC3				CYLD			PRICKLE2
			KSR1	GNB1	G6PC2				CXXC4			PRKAA1
			KRAS	GM5741	G6PC				CUL3			PRKAA2
			NOX4	GM2446	FRAP1				CTR9			PRKACA
			KLF4	GM2436	FOXO3A				CTNND1			PRKACB
			KLB	GM2423	FKHR2				CTNNBIP1			PRKCA
			KL	GM15776	FN1				CTNNB1			PRKCB
			KITL	GM12597	FLT4				CTHRC1			PRKCG
			KISS1R	GHR	FLT1				CSNK2B			PRKX
			KISS1	GH	FIGF				CSNK2A1			PROP1
			KDR	G6PC3	FGFR4				CSNK1G3			PSEN1
			SPAG9	G6PC2	FGFR3				CSNK1G2			PTEN
			MAPK8IP3	G6PC	FGFR2				CSNK1G1			PTK7
			JAK2	FOXO3	FGFR1				CSNK1E			PTPRO
			ITPKB	FN1	FGF9				CSNK1D			PTPRU
			ITGB1BP1	FLT4	FGF8				CSNK1A1			PYGO1
			ITGB1	FLT1	FGF7				CSNK2A2			PYGO2
			ITGAV	FIGF	FGF6				CPZ			RAB5A
			ITGA1	FIBROBLAST GROWTH FACTOR 21-LIKE	FGF5				COL1A1			RAC1
			ITCH	FGFR4	FGF4				COL18A1			RAC2
			IRAK4	FGFR3	FGF3				CHD8			RAC3
			IRAK3	FGFR2	FGF23				CFC1			RBX1
			IRAK1	FGFR1	FGF22				CER1			RHOA
			IQGAP3	FGF9	FGF21				CELSR2			RNF138
			INSR	FGF8	FGF20				CELSR1			RNF146
			INS2	FGF7	FGF2				CDH2			RNF43
			INPPL1	FGF6	FGF18				CDC73			ROCK1
			ILK	FGF5	FGF17				CDC42			ROCK2
			IL6RA	FGF4	FGF16				CD44			ROR2
			IL6	FGF3	FGF15				CCNY			RSPO1
			IL3	FGF23	FGF14				CCNE1			RSPO2
			IL1RN	FGF22	FGF13				CCND1			RSPO3
			IL1B	FGF21	FGF12				CCDC88C			RSPO4
			IL1A	FGF20	FGF11				CBY1			RUVBL1
			IL18	FGF2	FGF10				CAV1			RYK
			IL11	FGF18	FGF1				CAPRIN2			RYR2
			IGFBP4	FGF17	FASL				CALCOCO1			SALL1
			IGFBP3	FGF16	FAK				BRD7			SCYL2
			IGF2	FGF15	PTK2				BMP2			SDC1
			IGF1R	FGF14	F2R				BICC1			SENP2
			IGF1	FGF13	EPOR				BCL9L			SFRP1
			IGBP1	FGF12	EPO				BCL9			SFRP2
			ID1	FGF11	EPHA2				BARX1			SFRP4
			HYAL2	FGF10	FAE				BAMBI			SFRP5
			HTR2C	FGF1	ELF1				AXIN2			SHH
			HTR2B	FASL	EIF4EBP1				AXIN1			SIAH1A
			HTR2A	F2R	EIF4E2				ASPM			SIAH1B
			HRH4	EPOR	EIF4E				ARL6			SIAH2
			HRAS1	EPO	EIF4B				APCDD1			SIX3
			HMGCR	EPHA2	EIF4A2				APC2			SKP1A
			HIPK3	EIF4EBP1	EGFR				APC			SLC9A3R1
			HIPK2	EIF4E2	EGF				ANKRD6			SMAD3
			HGF	EIF4E1B	EFNA5				AMOTL2			SMAD4
			HDAC3	EIF4E	EFNA4				AMOTL1			SMO
			GSTP1	EIF4B	EFNA3				SMAD3			SNAI2
			GSK3B	EGFR	EFNA2				AES			SOST
			GRM5	EGF	EFNA1							SOSTDC1
			GRM4	EFNA5	EDG7							SOX17
			GRM1	EFNA4	EDG4							SOX2
			GRIN2B	EFNA3	EDG2							SOX4
			GRIK2	EFNA2	E330026B02RIK							SOX7
			GREM1	EFNA1	DEL1							SOX9
			GRB2	DDIT4	DDIT4							SRC
			GPS2	CYCLIN-DEPENDENT KINASE 4-LIKE	CSF3R							STK11
			GPR55	CYCLIC AMP-DEPENDENT TRANSCRIPTION FACTOR ATF-2-LIKE	CSF3							STK3
			GNAI2	CSF3R	CSF1R							STK4
			GHRL	CSF3	CSF1							STRN
			GHR	CSF1R	CRTC2							SULF1
			GCG	CSF1	CREBL1							SULF2
			GBA	CRTC2	CREB5							SUSP4
			GAS6	CREB5	CREB3L4							T
			GADD45G	CREB3L4	CREB3L3							TAX1BP3
			GADD45B	CREB3L3	CREB3L2							TBL1X
			GAB1	CREB3L2	CREB3L1							TBL1XR1
			FZD8	CREB3L1	CREB3							TBX18
			FZD5	CREB3	CREB1							TCF7
			FZD4	CREB1	COMP							TCF7L1
			FZD10	COMP	COL6A3							TCF7L2
			MID1	COL6A6	COL6A2							TDGF1
			FSHR	COL6A4	COL6A1							TGFB1I1
			FRS2	COL6A3	COL5A3							TLE1
			FOXO1	COL6A2	COL5A2							TLE2
			FOXM1	COL6A1	COL5A1							TLE3
			FLT4	COL5A3	COL4A6							TLE4
			FLT1	COL5A2	COL4A5							TLR2
			FLCN	COL5A1	COL4A4							TNKS
			FGFR4	COL4A6	COL4A3							TRP53
			FGFR3	COL4A5	COL4A2							TRPM4
			FGFR2	COL4A4	COL4A1							TSC2
			FGFR1	COL4A3	COL3A1							TSKU
			FGF9	COL4A2	MKIAA4231							UBE2B
			FGF8	COL4A1	COL2A1							UBR5
			FGF4	COL3A1	COL27A1							UTY
			FGF23	COL2A1	MKIAA1870							VANGL1
			FGF21	COL27A1	COL24A1							VANGL2
			FGF20	COL24A1	COL1A2							VAX2
			FGF2	COL1A2	COL1A1							WDR61
			FGF18	COL1A1	COL11A2							WIF1
			FGF15	COL11A2	COL11A1							WISP1
			FGF14	COL11A1	CHUK							WNT1
			FGF13	CHUK	CHRM2							WNT10A
			FGF12	CHRM2	CHRM1							WNT10B
			FGF10	CHRM1	CHAD							WNT11
			FGD4	CHAD	CDKN1B							WNT16
			FEM1A	CDKN1B	CDKN1A							WNT2
			FCER1A	CDKN1A	CDK6							WNT2B
			FBXW7	CDK6	CDK4							WNT3
			PTK2	CDK4	CDK2							WNT3A
			F2RL1	CDK2	CDC37							WNT4
			F2R	CDC37	CD2							WNT5A
			EZH2	CD19	CD19							WNT5B
			ESR2	CCNE2	CCNE2							WNT6
			ESR1	CCNE1	CCNE1							WNT7A
			ERCC6	CCND3	CCND3							WNT7B
			ERBB4	CCND2	CCND1							WNT8A
			ERBB2	CCND1	CASP9							WNT8B
			EPHB1	CASP9	BRCA1							WNT9A
			EPHA8	BRCA1	BCL2L11							WNT9B
			EPHA7	BCL2L11	BCL2L1							WWOX
			EPHA4	BCL2L1	BCL2							WWTR1
			EPHA2	BCL2	BAD							YAP1
			EPGN	BAD	B430203M17RIK							ZBED3
			EIF2AK2	ATF6B	ATF4							ZBTB33
			EGFR	ATF4	ATF2							ZEB2
			EGF	ATF2	ANGPT4							ZNRF3
			EFNA1	ANGPT4	ANGPT2							ZRANB1
			EDNRA	ANGPT2	ANG2
			EDN3	ANGPT1	AKT3
			EDN1	AKT3	AKT2
			EDA2R	AKT2	AKT1
			ECE1	AKT1	CCND2
			DVL3		IRS1
			DVL2		PIK3AP1
			DUSP9		PAK1
			DUSP8		IKBKG
			DUSP7		KIT
			DUSP6		4932417H02RIK
			DUSP5		RAPTOR
			DUSP4		1110001D15RIK
			DUSP3
			DUSP22
			DUSP2
			DUSP10
			DUSP1
			DRD4
			DRD2
			DOK5
			DOK4
			DOK2
			DOK1
			DIXDC1
			DCC
			DAG1
			DACT1
			DAB2IP
			DAB2
			CYSLTR2
			CYR61
			CXCR7
			CXCR3
			CTSH
			CTNNB1
			CTGF
			CSPG4
			CSK
			CSF1R
			CRYAB
			CRHR2
			COPS5
			CNTF
			CNKSR3
			CLCF1
			CHRNA7
			CHI3L1
			CEACAM1
			CDON
			CDH2
			CDC42SE1
			CDC42EP5
			CDC42
			CD81
			CD74
			CD44
			CD40
			CD36
			CD27
			CD24A
			CCR7
			CCR3
			CCR2
			CCR1
			CCL5
			CCL19
			CCL12
			CCL11
			CCKBR
			CBS
			CBLC
			CAV3
			CAV1
			CASR
			CARTPT
			CARD9
			NOD2
			CAMK2D
			C5AR1
			C3
			C1QTNF3
			C1QTNF2
			C1QTNF1
			BRAP
			BRAF
			BMPER
			BMP8B
			BMP7
			BMP4
			BMP2
			BCL10
			AXIN1
			AVPI1
			AVP
			ATP6AP2
			ARRB2
			ARRB1
			ARAF
			AR
			APOE
			APIP
			APC
			ANKRD26
			ALK
			AKT1
			ZMYND11
			BNIP2
			PIK3AP1
			PAK1
			KIT
			AGT
			ADRB3
			ADRB2
			ADRB1
			ADRA2C
			ADRA2B
			ADRA2A
			ADRA1D
			ADRA1B
			ADRA1A
			ADORA1
			ADIPOQ
			ADAM9
			ADAM8

## Sheet: Figure 6
							1. MacArthur B.D. et al., Nat Cell Biol. 2012 Nov;14(11):1139-47; Marks H. et al., Cell. 2012 Apr 27;149(3):590-604; Martello G. et al., Cell Stem Cell. 2012 Oct 5;11(4):491-504
							Pluripotency and Tcf3 target genes1
							ANP32A
							ANXA3
							ARID3B
							ARL4A
							ATIC
							BCL2
							BMP4
							CCND1
							CCNE1
							CHEK2
							CTBP2
							CXADR
							DAXX
							DIAP1
							DNMT3B
							DPPA2
							DPPA4
							ERAS
							ESRRB
							FBXO15
							FGF10
							FGFR1
							GADD45A
							GEMIN7
							GOT2
							GTF2H2
							HDAC2
							HSPE1
							ID3
							JARID2
							KIT
							KLF2
							KLF4
							KLF5
							LIF
							LIN28B
							MCM3
							MPP6
							MSH2
							MSH6
							MYB
							MYBL2
							MYC
							MYCN
							MYST2
							NANOG
							NCL
							NPM1
							NR0B1
							NR5A2
							OTX2
							PAK1
							PARP1
							PHB
							PHC1
							PIAS2
							PMAIP1
							POLR1D
							POU5F1
							PSMA6
							PTMA
							RBM14
							RBPMS
							RFC5
							RUVBL1
							SALL4
							SETDB1
							SIGLEC5
							SIRT1
							SMARCAD1
							SMARCC1
							SNRPN
							SOCS3
							SOX2
							SOX4
							SP1
							STX3
							TBX3
							TCERG1
							TDGF1
							TGIF1
							TMPO
							TNFRSF8
							TRIM28
							TRP53
							UTF1
							WDYHV1
							WEE1
							ZFP281
							ZFP42
							ZFP57
							ZFX
							ZHX2

## Sheet: Figure S3
	1. Martello G. et al., Cell Stem Cell. 2012 Oct 5;11(4):491-504
	Oct3/4-Sox2-Nanog-Tcf3 co-bound1
	ZYG11B
	ZSWIM5
	ZRANB3
	ZNRF3
	ZNRF2
	ZNRF1
	ZNFX1
	ZFML
	ZFP202
	ZMYM6
	ZMYM3
	ZMYM2
	ZMYM1
	ZMIZ2
	ZMIZ1
	ZMAT5
	ZMAT4
	ZIC5
	ZIC3
	ZIC2
	ZHX2
	ZFYVE9
	ZFYVE27
	ZFYVE1
	ZFX
	ZFR
	ZFPM2
	ZFP87
	ZFP819
	ZFP804A
	ZFP770
	ZFP74
	ZFP72
	ZFP715
	ZFP706
	ZFP704
	ZFP677
	ZFP667
	ZFP623
	ZFP608
	ZFP57
	ZFP568
	ZFP541
	ZFP532
	ZFP521
	ZFP516
	ZFP503
	ZFP462
	ZFP428
	ZFP423
	ZFP42
	ZFP36L2
	ZFP36L1
	ZFP366
	ZFP35
	ZFP330
	ZFP296
	ZFP295
	ZFP281
	ZFP280B
	ZFP273
	ZFP239
	ZFP219
	ZFP174
	ZFP148
	ZFP14
	ZFP106
	ZFP1
	ZFHX3
	ZFHX2
	ZEB2
	ZDHHC9
	ZDHHC20
	ZDHHC14
	ZCCHC8
	ZCCHC5
	ZCCHC10
	ZC3HAV1L
	ZC3H15
	ZC3H13
	ZC3H11A
	ZC3H10
	ZBTB7C
	ZBTB45
	ZBTB44
	ZBTB24
	ZBTB20
	ZBTB2
	ZBTB17
	ZBTB16
	ZBED3
	YWHAZ
	YWHAH
	YWHAG
	YTHDF2
	YIPF7
	YES1
	YEATS4
	YEATS2
	YARS2
	YAP1
	XYLT1
	XRN2
	XRCC6BP1
	XPNPEP2
	XPNPEP1
	XIRP1
	X99384
	WWTR1
	WWOX
	WWC2
	WSCD2
	WSB1
	WRNIP1
	WNT8A
	WNT5B
	WNT3
	WNT11
	WNT10A
	WIF1
	WHSC2
	WHSC1
	WFS1
	WEE1
	WDR91
	WDR82
	WDR70
	WDR1
	WASF3
	WAPAL
	VWC2
	VTI1A
	VSTM2A
	VPS26A
	VPS13C
	VPREB3
	VIT
	VEGFC
	VEGFA
	USO1
	VANGL2
	VANGL1
	V1RF3
	UTRN
	UTP6
	UTF1
	USPL1
	USP9X
	USP48
	USP47
	USP29
	USP28
	USP14
	USP13
	USH2A
	URM1
	UPP1
	UNC5D
	UNC5B
	UNC5A
	UNC13B
	ULK1
	UGDH
	UGCG
	UFM1
	UCK2
	UCHL1
	UBTF
	UBR5
	UBQLN4
	UBL7
	UBL3
	UBE2Q1
	UBE2H
	UBE2E2
	UBE2E1
	UBE2D2
	UBE2D1
	UBAP2
	UACA
	TYRP1
	TYRO3
	TXNRD2
	TXNRD1
	TXN1
	4932441K18RIK
	TWF2
	TUBB2B
	TUBB2A
	TTPA
	TTN
	TTLL6
	TTLL5
	TTF1
	TTC8
	TTC35
	TTC29
	TTC25
	TSSC1
	TSPYL1
	TSPAN5
	TSPAN33
	TSPAN15
	TSHZ2
	TSC22D1
	TRPS1
	TRPM3
	TRPD52L3
	TRPC6
	TRP53I11
	TRP53
	TRIO
	TRIML1
	TRIM8
	TRIM71
	TRIM62
	TRIM60
	TRIM40
	TRIM36
	TRIM33
	TRIM31
	TRIM29
	TRIM28
	TRIM26
	TRIM25
	TRIM24
	TRIM2
	TRIB2
	TRH
	TRAM1
	TRAK1
	TRAF3IP2
	TRAF3
	TRAF1
	TPD52
	TOX2
	TOX
	TOMM40L
	TOM1L2
	TNS4
	TNS3
	TNRC6B
	TNPO3
	TNP1
	TNKS
	TNK2
	TNIP3
	TNFSF11
	TNFSF10
	TNFRSF8
	TNFRSF1B
	TNFRSF19
	TNFAIP8L3
	TNFAIP6
	TNC
	TMTC4
	TMPRSS13
	TMPRSS11E
	TMPO
	TMOD3
	TMOD2
	TMHS
	TMEM87B
	TMEM65
	TMEM59
	TMEM57
	TMEM51
	TMEM40
	TMEM38B
	TMEM28
	TMEM26
	TMEM20
	TMEM2
	TMEM170
	TMEM17
	TMEM167
	TMEM161B
	TMEM154
	TMEM140
	TMEM132D
	TMEM131
	TMEM126B
	TMEM125
	TMEM123
	TMEM108
	TMEM100
	TMEFF1
	TMED10
	TMCO5
	TMC7
	TMC1
	TM9SF4
	TM9SF3
	TM7SF4
	TLX3
	TLR12
	TLR1
	TLN2
	TLE3
	TLE1
	TJP1
	TIPARP
	TIMP4
	TIMM10
	TIGD4
	TIGD2
	TIAM2
	TIAM1
	THUMPD3
	THSD4
	THPO
	THEM4
	THBS2
	THAP2
	TGIF1
	TGFBR3
	TFRC
	TFDP2
	TEX21
	TEX2
	TEX10
	TESK2
	TERF2IP
	TERF1
	ODZ3
	ODZ1
	TEC
	TEAD4
	TEAD1
	TDRD3
	TDH
	TDGF1
	TCTEX1D1
	TCP11L2
	TCL1B2
	TCFE3
	TCFAP2C
	TCFAP2A
	TCF4
	TCF7L2
	TCF15
	TCF12
	TCERG1L
	TCERG1
	TCEAL8
	TBXAS1
	TBX3
	TBX18
	TBL1XR1
	TBL1X
	TBCA
	TBC1D9
	TBC1D8
	TBC1D25
	TBC1D23
	TBC1D21
	TBC1D16
	TBC1D13
	TASP1
	TAS2R143
	TAS2R118
	TAPT1
	TAOK1
	TANK
	TAL2
	TAF13
	TAF1
	TACR2
	TAAR6
	TAAR5
	T2
	SYT9
	SYT7
	SYT5
	SYT1
	SYNPR
	SYNE1
	SYNC
	SYK
	SYAP1
	SVS1
	SVIL
	SUZ12
	SUV420H1
	SUNC1
	SUMF1
	SULF2
	SULF1
	SUFU
	STX8
	STX3
	STON2
	STOML1
	STMN2
	STK39
	STK38
	STK3
	STIM1
	STARD13
	STAG1
	STAC
	ST8SIA6
	ST8SIA3
	ST8SIA1
	ST6GALNAC3
	ST6GAL1
	SSR3
	SSR2
	SSFA2
	SSBP2
	SS18
	SRRM2
	SRP9
	SRGAP3
	SRGAP1
	SRC
	SPTLC2
	SPTLC1
	SPSB1
	SPRY4
	SPRY2
	SPRED2
	SPRED1
	SPR
	SPP2
	SPP1
	SPON1
	SPOCK1
	SPNB2
	SPIRE2
	SPIN1
	SPIC
	SPESP1
	SPEER2
	SPATS1
	SPATA3
	SPATA2
	SPATA16
	SPARC
	SP9
	SP8
	SP7
	SP3
	SP1
	SOX9
	SOX7
	SOX6
	SOX4
	SOX30
	SOX3
	SOX2
	SOX13
	SOX11
	SOS1
	SORT1
	SORL1
	SORCS3
	SORCS1
	SORBS2
	SOCS7
	SOCS3
	SOBP
	SOAT1
	SNX4
	SNX19
	SNTG1
	SNTA1
	SNRPN
	SND1
	SNCG
	SNAPC3
	SNAP25
	SNAI1
	SMYD3
	SMYD2
	SMTNL2
	SMS
	SMPX
	SMPDL3B
	SMOC2
	SMG7
	SMARCC1
	SMARCA2
	SMAD7
	SMAD2
	KCNMA1
	SLIT3
	SLCO5A1
	SLCO2A1
	SLC9A9
	SLC9A8
	SLC9A7
	SLC9A4
	SLC9A2
	SLC7A9
	SLC7A7
	SLC7A3
	SLC7A14
	SLC6A6
	SLC5A4B
	SLC5A11
	SLC5A1
	SLC4A7
	SLC4A3
	SLC4A1
	SLC47A2
	SLC45A1
	SLC44A1
	SLC43A1
	SLC39A11
	SLC39A10
	SLC35F4
	SLC35F3
	SLC35F2
	SLC35C1
	SLC35B4
	SLC35A3
	SLC2A9
	SLC2A3
	SLC2A1
	SLC28A2
	SLC28A1
	SLC27A4
	SLC26A5
	SLC26A11
	SLC25A46
	SLC25A40
	SLC25A33
	SLC25A26
	SLC25A21
	SLC25A14
	SLC25A13
	SLC25A1
	SLC24A2
	SLC23A2
	SLC22A5
	SLC22A12
	SLC1A7
	SLC1A4
	SLC1A3
	SLC18A1
	SLC16A9
	SLC15A1
	SLC14A2
	SLC12A8
	SLC12A7
	SLC10A7
	SLAMF9
	SLAMF6
	SLAIN2
	SKP2
	SKI
	SKAP2
	SKAP1
	SIX6OS1
	SIX4
	SIX1
	SIRT1
	SIPA1L3
	SIPA1L2
	SIPA1L1
	SIL1
	SIGLEC5
	SIAH1B
	SIAH1A
	SHROOM4
	SHROOM3
	SHROOM2
	SHPRH
	SH2D4B
	SHOC2
	SHF
	SHE
	SH3PXD2A
	SH3KBP1
	SH3GL3
	SH3GL2
	SH3D19
	SH2D1A
	SGMS1
	CADM1
	SGCZ
	SGCE
	SFXN1
	SFTPD
	SFRS9
	SFRS3
	SFRS15
	SFRS12
	SFMBT2
	SEZ6
	REV3L
	SETX
	SETDB1
	SETD7
	SETBP1
	SESTD1
	SESN3
	SERTAD4
	SERTAD2
	SERPINI1
	SERPING1
	SERPINB1A
	SERPINA3N
	SERPINA3H
	SERINC5
	SERINC1
	SERBP1
	SEMA6A
	SELK
	SEH1L
	IL17RD
	SEC16A
	SEC14L1
	SEC11C
	SDK1
	SDCBP2
	SCRG1
	SCNN1G
	SCNN1B
	SCN5A
	SCN1A
	SCML4
	SCMH1
	SCLY
	SCHIP1
	SCG2
	SCFD2
	SCEL
	SCD3
	SCD2
	SCAPER
	SCAP
	SBSN
	SBK1
	SATB1
	SASH1
	SARS
	SAMD7
	SAMD5
	SALL4
	SALL3
	SALL1
	SAE1
	SACS
	RYR2
	RYBP
	RXRA
	RUVBL1
	RUNX1
	RUNDC3B
	RTP4
	RTN4IP1
	RTN4
	RTEL1
	RSBN1L
	RRP12
	RRP1
	RRN3
	RREB1
	RRAS2
	RRAGD
	RRAGB
	RPTN
	RPS6KB1
	RPS6KA5
	RPS6KA2
	RPS6KA1
	RPS27A
	RPS21
	RPS19
	4922505G16RIK
	RPL38
	RPL11
	RPE65
	RP2H
	RORA
	ROR2
	ROR1
	ROCK2
	RNF216
	RNF2
	RNF19A
	RNF182
	RNF180
	RNF168
	RNF130
	RND3
	RNASE9
	RNASE10
	RIT2
	RIPK2
	RIOK1
	RIMS4
	RIMS2
	RIMS1
	RIF1
	RIC8B
	RHPN2
	RHOF
	RHOB
	RHD
	RHBDD2
	RGS8
	RGS20
	RGS12
	RGNEF
	RGMB
	RGMA
	RGL1
	RG9MTD3
	RFX4
	RFX2
	RFTN2
	RFTN1
	RFFL
	RFC5
	RERG
	RERE
	REPS2
	REPS1
	RELN
	RELL1
	REFBP2
	REEP3
	RDH10
	RCOR2
	RCN1
	RCC2
	RCAN3
	RBPMS
	RBPJ
	RBMXRT
	RBMXL2
	RBMS3
	RBMS2
	RBM9
	RBM14
	RBM18
	RBM17
	RBBP7
	RBBP5
	RBAK
	RB1CC1
	RB1
	RAX
	RASSF3
	RASGRP3
	RASGRP1
	RASA4
	RASA2
	RARB
	RARA
	RAPGEF5
	RAPGEF4
	RAPGEF2
	RAPGEF1
	RAP2C
	RAP1B
	RAP1A
	RANBP17
	RAMP2
	RALGPS2
	RALB
	RAF1
	RAD51L1
	RAD18
	RABIF
	RABGEF1
	RAB8B
	RAB7L1
	RAB4A
	RAB3GAP1
	RAB39
	RAB38
	RAB1
	RAB14
	RAB12
	RAB11FIP4
	QK
	PYCR2
	PVRL3
	PVRL2
	PVR
	PURG
	PURA
	PUM1
	PTRF
	PTPRZ1
	PTPRT
	PTPRR
	PTPRN2
	PTPRK
	PTPRG
	PTPRD
	PTPRB
	PTPN3
	PTPN2
	PTPN14
	PTPN13
	PTPN12
	PTPLA
	PTP4A3
	PTP4A2
	PTMA
	PTGS1
	PTGFRN
	PTGER2
	PTEN
	PTCH1
	PSTPIP1
	PSME4
	PSMD14
	PSMD12
	PSMA6
	PSD3
	PSAT1
	PRTG
	PRSS2
	PRRG4
	PRPS1
	PRPF4B
	PROM1
	PROK2
	PRMT8
	PRKG1
	PRKCQ
	PRKCH
	PRKCA
	PRKAR2A
	PRKAG2
	PRIM2
	PRICKLE2
	PRICKLE1
	PRF1
	PKNOX2
	PREP
	PRELID2
	PREI4
	PRDX6
	PRDX4
	PRDM5
	PRDM14
	PRDM13
	PRDM1
	PPTC7
	PPP2R3C
	PPP2R2D
	PPP2R2C
	PPP2R2B
	PPP1R9A
	PPP1R3B
	PPP1CC
	PPP1CB
	PPM1A
	PPIG
	PPIC
	PPHLN1
	PPFIBP1
	PPARG
	PPAP2B
	PPAP2A
	PPA1
	PPP2R5C
	POU5F1
	POU4F3
	POU4F2
	POU2F3
	POU1F1
	PORCN
	POPDC3
	POMP
	POLR3K
	POLR3B
	POLR2E
	POLE4
	POGZ
	PODXL
	PNPLA7
	PNPLA3
	PNLIP
	PNKD
	PMS1
	PMP22
	PMAIP1
	PLXNC1
	PLXNA4
	PLXNA1
	PLVAP
	PLS3
	PLK3
	PLEKHG6
	PLEKHG3
	PLEKHG1
	PLEKHF2
	PLEKHA5
	PLEKHA4
	PLEKHA1
	PLCL2
	PLCG2
	PLCE1
	PLCB1
	PLB1
	PLAGL1
	PLA2G4E
	PLA2G10
	PLA1A
	PKMYT1
	PKIB
	PKD1L2
	PJA1
	PIWIL4
	PITX2
	PIRA6
	PIP5K1B
	PIM3
	PIM1
	PIK3R5
	PIK3R1
	PIGYL
	PIGN
	PIGM
	PIGL
	PIAS2
	PI4K2B
	PHLDB2
	PHF21A
	PHF20
	PHF13
	PHC1
	PHB
	PHACTR1
	PGS1
	PGM1
	PGC
	PFTK1
	PFKFB3
	PFDN1
	PEX7
	PEX26
	PEX13
	PEG12
	PEF1
	PECR
	PECAM1
	PDZD4
	PDSS2
	PDSS1
	PDS5B
	PDPN
	PDK1
	PDIA6
	PDHA1
	PDGFRL
	PDGFRA
	PDGFD
	PDGFC
	PDGFA
	PDE8B
	PDE7A
	PDE4DIP
	PDE4D
	PDE4B
	PDE3A
	PDE1C
	PDE1B
	PDE1A
	PDE11A
	PDCL2
	PCTK2
	PCNX
	PCMTD1
	PCDH9
	PCDH7
	PCDH15
	PCDH10
	PCDH1
	PCCB
	PCCA
	PCBP3
	PBX3
	PBLD
	PBK
	PAXIP1
	PAX7
	PAX5
	PAX3
	PAX2
	PAWR
	PATZ1
	PARVB
	PARP1
	PARK2
	PARD6G
	PARD6B
	PARD3B
	PARD3
	PAQR8
	PAQR3
	PAPPA
	PANX1
	PANK1
	PAN3
	PAM
	PALMD
	PAK7
	PAK4
	PAIP2B
	PACRG
	TRP63
	P4HA3
	P4HA1
	P140
	BCAR1
	OXR1
	OXGR1
	OTX2
	OTX1
	OTUD7A
	OTUD5
	OTOS
	OSM
	OSGIN2
	OSCAR
	OSBPL3
	ORAI1
	OPTN
	OPRD1
	OPN4
	OPCML
	OPA1
	ONECUT2
	ONECUT1
	OLIG3
	OLFR90
	OLFR761
	OLFR487
	OLFR486
	OLFR466
	OLFR267
	OLFR24
	OLFR1514
	OLFR1417
	OLFR1330
	OLFR1329
	OLFR129
	OIT1
	OGT
	OGDH
	ODZ4
	ODZ2
	ODF3L1
	ODF1
	POU2F1
	OCIAD2
	OBFC2A
	OAS1F
	OAS1B
	OAF
	NXPH3
	NXN
	NUP98
	NUP160
	NUP107
	NUFIP2
	NUDT7
	NUDT3
	NUDCD3
	NUCKS1
	NTRK2
	NTN1
	NT5E
	NSUN2
	NSMCE2
	NSMAF
	NSG2
	NRXN3
	NRSN1
	NRP2
	NRIP1
	NRG4
	NRF1
	NRD1
	NRCAM
	NR6A1
	NR5A2
	NR1I2
	NR1H4
	NR0B1
	NPY1R
	NPTX2
	NPSR1
	NPM1
	NPL
	NPHS1
	ACAD11
	NPEPPS
	NPAS3
	NOV
	NOTCH2
	NOS2
	NOS1AP
	NOL6
	NODAL
	NOD1
	NMUR2
	NMNAT2
	NME5
	NLRP6
	NLRP4F
	NKX6-2
	NKX6-1
	NKX2-2
	NKX1-2
	UHRF2
	NINJ2
	NID2
	NHS
	NHLH2
	NHEJ1
	NHEDC2
	NGFR
	NFYB
	NFKBIA
	NFIB
	NFAT5
	NFASC
	NF2
	NF1
	NEUROG1
	NETO1
	NEDD4L
	NDUFS6
	NDUFS4
	NDUFS1
	NDUFB5
	NDUFA9
	NDFIP1
	NCOR1
	NCOA7
	NCOA3
	NCOA1
	NCL
	NCF2
	NCAM2
	NCAM1
	NCALD
	NAV1
	NAT12
	NARFL
	NAPRT1
	CUGBP2
	NAB1
	MYST4
	MYST3
	MYST2
	MYOM1
	MYO5A
	MYO3A
	MYO1F
	MYO1E
	MYO18A
	MYO10
	MYLIP
	MYL4
	MYL1
	MYH13
	MYH10
	MYCN
	MYC
	MYBL2
	MYB
	MUP4
	MTX2
	MTUS1
	MTSS1
	MTNR1B
	MTMR9
	MTMR3
	MTMR12
	MTMR1
	MTHFD1L
	MTF2
	MTAP7D1
	MTAP7
	MTAP2
	MTAP1B
	MTA3
	MSX2
	MSX1
	MSRB2
	MSRA
	SOX5
	MSLN
	MSI2
	MSI1
	MSH6
	MSH2
	MS4A7
	MS4A5
	MS4A10
	MRPS9
	MRPS5
	MRPS31
	MRPS23
	MRPS18A
	MRPL45
	MRPL39
	MEIS2
	MRFAP1
	MREG
	PITPNC1
	WBSCR17
	MPP6
	PLD1
	MPDZ
	MORC1
	MON1B
	MOGAT2
	MOGAT1
	MOBP
	MOBKL2B
	MOAP1
	MMP20
	MMP2
	MLXIP
	MLLT6
	MLLT4
	MKRN3
	MKRN1
	DUSP16
	MKNK1
	MKLN1
	MKL2
	ZFP26
	BRD1
	ANK3
	OSBPL6
	BTRC
	CUL2
	XKR4
	TNKS1BP1
	ZFP280C
	BCOR
	WHRN
	RPAP1
	ARRDC3
	RAI14
	D10BWG1379E
	RNF150
	CLMN
	ERGIC1
	SCN3B
	SMARCAD1
	9030409G11RIK
	WDR47
	LMO7
	4933427D14RIK
	DOCK4
	SWAP70
	AQR
	5730419I09RIK
	RABGAP1L
	ZFP536
	XPO6
	WNK1
	EPB4.1L1
	ELMO1
	PHF3
	MORC3
	CKAP5
	HELZ
	ANGPT1
	MITF
	MIPEP
	MIF
	MICAL3
	MICAL1
	MGST2
	MGEA5
	MGAT5B
	MGAT3
	GALNT10
	FOXP4
	MFI2
	MFGE8
	MESDC1
	MEIS1
	MED27
	MED26
	MED14
	MED13L
	ME3
	MDM4
	MDM1
	MDH2
	MDGA1
	MCTP2
	MCM3
	MCL1
	MCF2L
	MCF2
	MCC
	MCART6
	MC3R
	MBTPS2
	MBP
	MBOAT2
	MBOAT1
	MBIP
	MBD1
	MAX
	GPR98
	MASP1
	MARK3
	MAPT
	MAPKAP1
	MAPK13
	MAP4K5
	MAP4K4
	MAP4K3
	MAP2K3
	MANEA
	MANBAL
	MANBA
	MAN1C1
	MAML3
	MAMDC2
	MAL
	MAGI2
	MAGI1
	MAGEA10
	MAFB
	MAD2L1
	MAD1L1
	MACROD2
	LZTS1
	LZTFL1
	LYST
	LYSMD4
	LYSMD3
	LYRM1
	LYPD4
	LY86
	LY75
	LUZP1
	LTA4H
	LRTM2
	LRRTM4
	LRRN2
	LRRFIP1
	LRRC8D
	LRRC8C
	LRRC6
	LRRC49
	LRRC36
	LRRC34
	LRRC2
	LRRC1
	LRPPRC
	LRPAP1
	LRP8
	LRP1B
	LRIG3
	LRIG1
	LRFN2
	LPP
	LPIN1
	LPHN3
	LPHN2
	LOXL1
	LONRF2
	LONRF1
	NANOG
	LMX1B
	LMOD3
	LMNB1
	LIX1
	LIPC
	LINGO2
	LIN7C
	LIN54
	LIN28B
	LIMS1
	LIMK2
	LIMCH1
	LIMA1
	LIFR
	LIF
	LHX8
	LHFPL3
	LGR5
	LGR4
	LGALS8
	LETMD1
	LEMD3
	LEMD2
	LEMD1
	LEFTY2
	LEFTY1
	LEF1
	LDLRAD3
	LDHB
	LCP2
	LCOR
	LCE1E
	LCE1D
	LBX1
	LRBA
	LAX1
	LATS2
	LASS6
	LASS4
	LARS
	LARP7
	LARP6
	LARGE
	LAPTM4B
	LAPTM4A
	LAP3
	LAO1
	LANCL1
	LAMC2
	LAMC1
	LAMA5
	LAMA1
	LAG3
	LACTB2
	L3MBTL3
	L1TD1
	KSR2
	KSR1
	KRTAP13-1
	KRAS
	KNG1
	KLHL6
	KLHL5
	KLHL31
	KLHL25
	KLHL24
	KLHL21
	KLHL2
	KLHDC8A
	KLHDC7A
	KLF9
	KLF8
	KLF6
	KLF5
	KLF4
	KLF3
	KLF2
	KLF15
	KLF13
	KITL
	KIF5B
	KIF5A
	KIF3A
	KIF26B
	KIF21A
	KIF18A
	KIF11
	C77370
	KHDRBS1
	KCTD3
	KCNU1
	KCNT2
	KCNS2
	KCNK5
	KCNJ8
	KCNJ6
	KCNJ2
	KCNJ16
	KCNJ12
	KCNJ1
	KCNH8
	KCNG3
	KCND2
	KCNC2
	KCNB1
	KCNA6
	KCNA3
	KCNA2
	KCNA10
	KCMF1
	KBTBD8
	KATNAL2
	JUP
	SPAG9
	JHDM1D
	JAZF1
	JARID2
	JAM3
	JAM2
	JAKMIP1
	JAK2
	JAG1
	IVNS1ABP
	ITSN2
	ITSN1
	ITPR2
	ITPR1
	ITPK1
	ITGB5
	ITGB3
	ITGAV
	ITGAM
	ITGA9
	ITGA6
	ITGA1
	ITCH
	IRX6
	IRX5
	IRX3
	IRGQ
	IRF1
	IREB2
	IRAK3
	IQGAP1
	IPO11
	INPP5A
	INPP4B
	INA
	IMPG1
	IMPA2
	IMMP2L
	ILDR1
	IL7
	IL6ST
	IL33
	IL1B
	IL17D
	IL10RB
	PCP4
	IGFBP5
	IGF2BP2
	IGF2BP1
	IGF1R
	IFT52
	IFRD1
	IFNG
	IFNAR1
	IFITM2
	IFITM1
	IER2
	ID4
	ID3
	ICOSL
	ICA1
	HYAL1
	HVCN1
	HUNK
	HTR5A
	HTR3A
	HTR1D
	HTATIP2
	HSPG2
	HSPE1
	HSPB8
	HSPB3
	HSPA4
	HSFY2
	HSD17B3
	HS6ST3
	HS6ST2
	HS6ST1
	HS3ST3B1
	HRH4
	HRH2
	HPS3
	HPGD
	HPD
	HPCAL1
	HOXC13
	HOXB7
	HOXB6
	HOXB13
	HOXB1
	HOXA1
	HOOK3
	HOMER1
	HNRNPU
	HNRNPR
	HMGN2
	HMGCR
	HMGB3
	HLF
	HIVEP2
	HIST1H4J
	HIST1H4H
	HIST1H2BM
	HIST1H2BE
	HIST1H2AN
	HINT3
	HIAT1
	HHIP
	HHEX
	HHAT
	HEXB
	HES1
	HEG1
	HEBP2
	HEATR2
	HDAC4
	HDAC2
	USP7
	HAS3
	HAS2
	HAO1
	HAND2
	H2-Q10
	H2-EB2
	H2-EA
	H2AFZ
	H2AFY2
	H2AFY
	GYS2
	GYPC
	GYK
	GULP1
	GUCY1A2
	GTPBP4
	GTF3C3
	GTF2IRD1
	GTF2B
	GTF2A1
	GTDC1
	GSX2
	GSX1
	GSTT2
	GSTA3
	GSTA2
	GSS
	GSN
	GSC
	GRSF1
	GRP
	GRM7
	GRM4
	GRM3
	GRM1
	GRIP1
	GRINL1A
	GRIN2B
	GRIK4
	GRIK3
	GRIK2
	GRIK1
	GRID2
	GRHL2
	TLE4
	GRB14
	GRB10
	GRAP2
	GRAMD3
	GRAMD1B
	GPX4
	GPT2
	GPRC5B
	GPRC5A
	GPR85
	GPR50
	GPR45
	GPR37L1
	GPR26
	GPR158
	GPR133
	GPR110
	GPR107
	GPR1
	GPNMB
	GPC6
	GPC5
	GPC4
	GPC3
	GPBP1
	GPATCH2
	GPA33
	GP49A
	GOT2
	GOT1
	GOLPH3
	GOLM1
	GOLGA5
	GOLGA4
	GOLGA3
	GNS
	GNPDA1
	GNG2
	GNG12
	GNG10
	GNAS
	GNAL
	GNAI2
	GNA14
	GMDS
	GM885
	GM839
	GM829
	GM826
	GM815
	GM806
	GM694
	GM672
	GM628
	GM606
	GM525
	EIF4E1B
	GM1968
	GM1631
	GLUD1
	GLT1D1
	GLS2
	GLRX5
	GLRX2
	GLRP1
	GLRB
	GLOD5
	GLIS3
	GLI3
	GLI2
	GLDC
	GJC1
	GJB3
	GJB1
	GJA5
	GJA1
	GHSR
	GGT6
	GFRA1
	GFPT2
	GEMIN7
	GDPD5
	GDF3
	GCNT2
	GCM2
	GCLC
	GCK
	GBX2
	GBP2
	GATA1
	GARNL3
	GAP43
	GAN
	GALNTL4
	GALNTL2
	GALNT9
	GALNT7
	GALNT3
	GALNT2
	GALNT13
	GALM
	GADD45G
	GADD45A
	GAD2
	GAD1
	GABRP
	GABRE
	GABRA1
	GABBR2
	GABBR1
	G6PC2
	G6PC
	G3BP2
	FZD8
	FZD7
	FYN
	FYB
	FXYD6
	FXR1
	FUT9
	FUT10
	FUNDC1
	FUBP3
	FTSJ1
	FTO
	FSTL4
	FST
	FSIP1
	FSCN1
	FRYL
	FRS3
	FRS2
	FRMPD4
	FRMPD1
	FRMD4B
	FRMD4A
	FREM2
	FRAT2
	FRAS1
	FOXP1
	FOXO1
	FOXN2
	FOXK1
	FOXJ3
	FOXJ2
	FOXI2
	FOXI1
	FOXD4
	FOXD3
	FOXD1
	FOXC1
	FOXB1
	FOXA2
	FOLR4
	FNTB
	FNDC7
	FNDC1
	FNBP1
	BC017612
	FN1
	FMOD
	FMNL2
	FLYWCH2
	FLT1
	FLNB
	FLI1
	FLG2
	FIG4
	FHOD3
	FHL4
	FHL2
	FHIT
	FGR
	FGFR2
	FGFR1
	FGF3
	FGF20
	FGF17
	FGF10
	FGF1
	FGD6
	FGD2
	FEZ2
	FERT2
	FEM1B
	FCRLB
	FCGR3
	FBXW4
	FBXW17
	FBXW13
	FBXO42
	FBXO36
	FBXO32
	FBXO30
	FBXO22
	FBXO15
	FBXO11
	FBXL5
	FBXL3
	FBXL20
	FBXL14
	FBXL13
	FBLIM1
	FAT3
	FAT2
	FAT1
	FARS2
	FARP1
	FAM55D
	PTK2
	FAF1
	FADD
	SLC39A14
	FAAH
	F730047E07RIK
	F2RL1
	F2R
	F13B
	F11R
	F11
	EZH1
	EYA3
	EYA1
	EXT2
	EXT1
	EXOC6
	EXOC4
	EXOC2
	EXOC1
	ETV6
	ETV5
	ETV4
	ETV1
	ETS2
	ETS1
	ETAA1
	ESRRB
	ESM1
	ERRFI1
	ERLIN1
	ERICH1
	ERF
	ERC2
	ERBB4
	ERAS
	EPS8
	EPS15L1
	EPN2
	EPHX2
	EPHB6
	EPHB3
	EPHB1
	EPHA5
	EPHA4
	EPHA3
	EPHA1
	EPC2
	EPC1
	EPB4.9
	EPB4.1L5
	EPB4.1L4A
	EPB4.1L3
	EPB4.1L2
	EPB4.1
	EOMES
	SLC29A1
	ENSA
	ENPP6
	ENPP3
	ENPP1
	ENOX1
	ENOPH1
	ENO1
	ENC1
	ENAH
	EN2
	EN1
	EMX1
	EMID2
	EMB
	ELP4
	ELOVL7
	ELOVL6
	ELOVL2
	ELL2
	ELK3
	ELF5
	ELF3
	ELAVL4
	ELAVL2
	EIF4G3
	EIF4EBP1
	EIF4E2
	EIF4A2
	EIF3M
	EIF3K
	EIF3E
	EIF2S3X
	EIF2A
	EIF1A
	EHHADH
	EHF
	EGR2
	EGLN3
	EGFR
	EGFLAM
	EGFL6
	EFNB2
	EFNB1
	EFHD1
	EFHC2
	EFHA1
	EFCAB2
	EEF2K
	EED
	PHC2
	EDAR
	EDA
	ECHDC2
	ECE1
	EBP
	EBF4
	EBF1
	E430025E21RIK
	E330026B02RIK
	E2F8
	E2F3
	E2F2
	E130012A19RIK
	E030025P04RIK
	DMD
	DYRK3
	DYNLL1
	DYNC1I2
	DYM
	DMXL1
	DUSP6
	DUSP4
	DUSP27
	DUSP26
	DUSP12
	DUSP10
	DUSP1
	DTNB
	DTNA
	DTD1
	DSTN
	DST
[truncated: 752 more rows]

## Sheet: Figure S4
	1. MacArthur B.D. et al., Nat Cell Biol. 2012 Nov;14(11):1139-47
	2. Hayashi K. et al., Cell. 2011 Aug 19;146(4):519-32
	3. Panther Gene List, http://www.pantherdb.org/
	4. Leeb M. et al., Genes Dev. 2010 Feb 1;24(3):265-76
	Primitive Endoderm1	Trophoblast1	Neuroectoderm1	Germ Cell E112	Germ Cell E132	Germ Cell E152	Mesoendoderm Development3	Mesoderm Development3	Ring1 KO up-regulated genes4	Eed KO up-regulated genes4	Eed-Ring1 KO up-regulated genes4	Eed-Ring1 KO down-regulated genes4	Ring1 KO down-regulated genes4	Eed KO down-regulated genes4
	0610007C21RIK	0610007L01RIK	0610007C21RIK	0610006I08RIK	1100001I19RIK	0610030P10RIK	A0PJK7	A0PJK7	1110021L09RIK	0610012H03RIK	0610012H03RIK	1110006E14RIK	1110006E14RIK	1110006E14RIK
	0610007L01RIK	0610009B14RIK	0610011F06RIK	1100001F19RIK	1110002B05RIK	0710007G10RIK	A2A259	A2A4F1	1110059G02RIK	1110046J04RIK	0610040J01RIK	1110021J02RIK	1700013H16RIK	1500015O10RIK
	0610010O12RIK	0610009L18RIK	0610012G03RIK	1110002B05RIK	1110002D22RIK	1110001P04RIK	A2A4F1	A2A5C3	1700006J14RIK	1110059G02RIK	1110002E22RIK	1500004A13RIK	1700019A02RIK	1700013H16RIK
	0610011F06RIK	0610010F05RIK	0610030E20RIK	1110002D22RIK	1110002N22RIK	1110003E01RIK	A2A5C3	A2A7P7	1700010M22RIK	1500016L03RIK	1110032F04RIK	1700019A02RIK	1700020N01RIK	1700019A02RIK
	0610030E20RIK	0610030E20RIK	0610040B10RIK	1110002E23RIK	1110007M04RIK	1110007H17RIK	A2A7P7	A2A9Z6	1700018B24RIK	1600014K23RIK	1110046J04RIK	1700020D05RIK	2310047K21RIK	1700020D05RIK
	1110002B05RIK	0610040B10RIK	1110002B05RIK	1110002N22RIK	1110017I16RIK	1110012D08RIK	A2A9Z6	A2AEE7	1700023A16RIK	1600025M17RIK	1110059G02RIK	1700102P08RIK	4833406M21RIK	2810416A17RIK
	1110021J02RIK	1110007C09RIK	1110003E01RIK	1110007M04RIK	1110020G09RIK	1110012F10RIK	A2AEE7	A2AGH5	1700026J04RIK	1600029D21RIK	1500002F19RIK	2310040G24RIK	4921511E18RIK	4833406M21RIK
	1110037F02RIK	1110008F13RIK	1110004E09RIK	1110020P15RIK	1110020P15RIK	1110014O20RIK	A2AGH5	A2AGQ1	1700034J05RIK	1700018B24RIK	1500016L03RIK	2410003I16RIK	4921523P09RIK	4921511E18RIK
	1110038D17RIK	1110037F02RIK	1110004F10RIK	1110021J02RIK	1110055N21RIK	1110017I16RIK	A2AGQ1	A2AH89	1700040D17RIK	1700082C02RIK	1600014K23RIK	2510003B16RIK	4930452G13RIK	4933427D06RIK
	1190007F08RIK	1110038D17RIK	1110005A03RIK	1110029L17RIK	1110058L19RIK	1110018J23RIK	A2AH89	A2AHD1	1700048O20RIK	1700109F18RIK	1600029D21RIK	2810416A17RIK	5430430B14RIK	5430430B14RIK
	1200016B10RIK	1110049F12RIK	1110012D08RIK	1110038B12RIK	1190007I07RIK	1110032E23RIK	A2AHD1	A2AML7	1700109F18RIK	1700110I01RIK	1700003F12RIK	4833406M21RIK	9330199F22RIK	5930405F01RIK
	1300014I06RIK	1110067D22RIK	1110017D15RIK	1110038F14RIK	1500012F01RIK	1110059E24RIK	A2AML7	A2ANE1	1700110I01RIK	1700112M01RIK	1700006J14RIK	4921511E18RIK	9430069I07RIK	9330199F22RIK
	1300018J18RIK	1200009I06RIK	1110018G07RIK	1110055N21RIK	1700034H14RIK	1190002N15RIK	A2ANE1	A2ANE6	1700123L14RIK	1810011O10RIK	1700008F19RIK	4930509E16RIK	ABCB1A	A830021K08RIK
	1500002C15RIK	1300014I06RIK	1110021J02RIK	1110058L19RIK	1700052N19RIK	1200009O22RIK	A2ANE6	A2APZ7	2210016H18RIK	2210016H18RIK	1700008H02RIK	4933427D06RIK	ACTN3	A930024E05RIK
	1500003O03RIK	1500011H22RIK	1110031I02RIK	1190007I07RIK	1700065O13RIK	1200015N20RIK	A2APZ7	A2AQX6	2310035C23RIK	2310011E23RIK	1700008N17RIK	5730410E19RIK	ANKRD35	AA645497
	1500011H22RIK	1600012H06RIK	1110038D17RIK	1200015F23RIK	1700081H05RIK	1200016E24RIK	A2AQX6	A2ASN2	2410076I21RIK	2310050B05RIK	1700009N14RIK	5930405F01RIK	ANKS1B	ACCSL
	1500032L24RIK	1600029D21RIK	1110054O05RIK	1500001L15RIK	1810006K21RIK	1600027N09RIK	A2ASN2	A2AST1	2510009E07RIK	2510009E07RIK	1700010H22RIK	8430416G17RIK	ARHGAP33	AF067061
	1600002H07RIK	1700001C19RIK	1110059E24RIK	1500010G04RIK	1810009A15RIK	1700006H03RIK	A2AST1	A2AWM0	2510049J12RIK	2510049J12RIK	1700011H14RIK	9330199F22RIK	ARHGAP39	AI662270
	1600014C10RIK	1700001K19RIK	1110067D22RIK	1500010J02RIK	2010317E24RIK	1700010B08RIK	A2AWM0	A2CG22	2610002M06RIK	2610034B18RIK	1700018B24RIK	9430037O13RIK	C77370	AIM2
	1700001K19RIK	1700021K19RIK	1200009I06RIK	1500012F01RIK	2210412D01RIK	1700011F14RIK	A2CG22	A2CG29	2610020H08RIK	2900022M07RIK	1700021N20RIK	9430069I07RIK	CABP4	AQR
	1700008P02RIK	1700023A16RIK	1200011I18RIK	1500032L24RIK	2310003F16RIK	1700012A16RIK	A2CG29	A2LD1	2610034B18RIK	3830417A13RIK	1700023A16RIK	A830021K08RIK	CALML4	ARL4A
	1700018M17RIK	1700025G04RIK	1300018J18RIK	1700019D03RIK	2310005L22RIK	1700012B07RIK	A2LD1	A2RRK1	2610528A11RIK	4633401L03RIK	1700024B05RIK	A930024E05RIK	CDADC1	ATG2B
	1700021K19RIK	1700028P14RIK	1500003O03RIK	1700065O13RIK	2310008M10RIK	1700019E19RIK	A2RRK1	A2RSG8	2810047C21RIK1	4930455D15RIK	1700026J04RIK	ABCC5	CDH9	B130052P14RIK
	1700025G04RIK	1700029G01RIK	1500011B03RIK	1700081H05RIK	2310009A05RIK	1700020N15RIK	A2RSG8	A2RTU1	2810442I21RIK	4930502E18RIK	1700034J05RIK	ACCSL	COPG2AS2	BC080696
	1700028J19RIK	1700029J07RIK	1500011H22RIK	1810006K21RIK	2310030G06RIK	1700021K19RIK	A2RTU1	A5D6P6	2900022M07RIK	4930503B20RIK	1700082C02RIK	ACTN3	CTLA2A	BCL11A
	1700029G01RIK	1700040L02RIK	1500031L02RIK	1810009A15RIK	2310039H08RIK	1700023B02RIK	A5D6P6	A6H6A1	2900042A17RIK	4930506M07RIK	1700082M22RIK	ADHFE1	D18ERTD653E	BPTF
	1700088E04RIK	1700052K11RIK	1700001G17RIK	1810014F10RIK	2310051F07RIK	1700024G10RIK	A6H6A1	A6H6N4	2900092C05RIK	4930523C07RIK	1700091H14RIK	AHI1	DDX3Y	BRCC3
	1700113I22RIK	1700061J05RIK	1700017G19RIK	1810022K09RIK	2310079N02RIK	1700027N10RIK	A6H6N4	A6H6S0	3830422I06RIK	4930568K20RIK	1700109F18RIK	AIM2	DDX60	CABP4
	1810020D17RIK	1700066B19RIK	1700019E19RIK	1810027O10RIK	2410003K15RIK	1700031F05RIK	A6H6S0	A6PW38	4631422I05RIK	4933402E13RIK	1700110I01RIK	ANKRD35	DNAJC5G	CAPN3
	1810046J19RIK	1700106J16RIK	1700021F07RIK	1810032O08RIK	2410004A20RIK	1700037H04RIK	A6PW38	A9P6P7	4921507P07RIK	4933431E20RIK	1810008B01RIK	AOC3	DNER	CCDC113
	1810049H13RIK	1700125H20RIK	1700021K19RIK	2010003J03RIK	2410012M07RIK	1700047G07RIK	A9P6P7	AAPK1	4921525O09RIK	5330426P16RIK	1810011O10RIK	ARHGAP39	E130308A19RIK	CCDC125
	2200002K05RIK	1810031K17RIK	1700025G04RIK	2010317E24RIK	2410014A08RIK	1700054N08RIK	AAPK1	AAPK2	4921530L21RIK	5430407P10RIK	1810012K16RIK	ARHGEF7	EFHC2	CCDC47
	2210404J11RIK	1810041L15RIK	1700025K23RIK	2210013K02RIK	2410015N17RIK	1700108L22RIK	AAPK2	ACTN1	4930488L21RIK	5430414B19RIK	1810059H22RIK	ARL4A	ENPP2	CCDC85A
	2210408I21RIK	1810062G17RIK	1700026L06RIK	2210013O21RIK	2410016O06RIK	1700120C14RIK	ACTN1	ACTN3	4930506M07RIK	5430417L22RIK	1810062G17RIK	ASXL2	EYA1	CCL1
	2300009A05RIK	1810062O18RIK	1700029J07RIK	2210412D01RIK	2410146L05RIK	1700129I04RIK	ACTN3	ACTN4	4930523C07RIK	5430420F09RIK	2010007H06RIK	ATP1A3	F2	CDK12
	2310021P13RIK	2010109K11RIK	1700041G16RIK	2210418O10RIK	2500002A22RIK	1810015C11RIK	ACTN4	ACV1B	4930540M05RIK	5430434I15RIK	2010011I20RIK	AW552889	FGF1	CEACAM20
	2310028H24RIK	2010321M09RIK	1700057K13RIK	2310003F16RIK	2510008P16RIK	1810046J19RIK	ACV1B	ACV1C	4932425I24RIK	5730469M10RIK	2010300F17RIK	B130052P14RIK	FGF17	CPHX
	2310030G06RIK	2200002K05RIK	1700088E04RIK	2310004H21RIK	2610019N19RIK	1810053B01RIK	ACV1C	ACVL1	4933402E13RIK	5730510P18RIK	2200002D01RIK	BCL11A	FGF18	CTXN3
	2310035K24RIK	2210012G02RIK	1700112E06RIK	2310005L22RIK	2610028H07RIK	2010005H15RIK	ACVL1	ACVR1	4933405E24RIK	5830408B19RIK	2210016H18RIK	BRCC3	FOXP1	CYP2C44
	2310044H10RIK	2210020M01RIK	1700113I22RIK	2310008M10RIK	2610103J23RIK	2010005O13RIK	ACVR1	ADA10	4933427E11RIK	5930427L02RIK	2210409E12RIK	C030013E06RIK	GBP2	CYP2J13
	2310061C15RIK	2210404O07RIK	1810026J23RIK	2310009A05RIK	2610528A17RIK	2010009J12RIK	ADA10	ADA11	4933431E20RIK	6330509M05RIK	2300010F08RIK	C130015C19	GBP3	D2ERTD173E
	2410124H12RIK	2210408I21RIK	1810058I24RIK	2310016M24RIK	2700023E23RIK	2210404O07RIK	ADA11	ADA15	4933432K03RIK	6430704M03RIK	2310010M20RIK	C430002E04RIK	GLCCI1	D2WSU107E
	2510002D24RIK	2310016M24RIK	1810062O18RIK	2310022A10RIK	2700038C09RIK	2210408F11RIK	ADA15	ADA17	5430407P10RIK	9130024F11RIK	2310021P13RIK	CABP4	GNA14	D630023F18RIK
	2510003E04RIK	2310021P13RIK	1810074P20RIK	2310030G06RIK	2810017I02RIK	2310003H01RIK	ADA17	ADA18	5430414B19RIK	9430040K09RIK	2310028H24RIK	CALML4	GPR133	DDX60
	2610002M06RIK	2310028H24RIK	2010011I20RIK	2310039H08RIK	2810407C02RIK	2310004N11RIK	ADA18	ADA19	5430420F09RIK	9930013L23RIK	2310030G06RIK	CAPN3	HDAC9	DHDH
	2610008E11RIK	2310030G06RIK	2010012O05RIK	2310045N01RIK	2810417K24RIK	2310005P05RIK	ADA19	ADA21	5730458M16RIK	A130040M12RIK	2310075K07RIK	CAR5A	HERC6	DMD
	2610301B20RIK	2310033E01RIK	2010106G01RIK	2310051F07RIK	2810432D09RIK	2310011G17RIK	ADA21	ADA22	5730469M10RIK	A430088I17RIK	2310076G05RIK	CASP3	HHIP	DNAHC7A
	2810008D09RIK	2310036O22RIK	2010107G23RIK	2310079N02RIK	2900024C23RIK	2310016C16RIK	ADA22	ADA23	5730510P18RIK	A730054J21RIK	2510009E07RIK	CCDC113	INSM1	DNAJC5G
	2810055F11RIK	2310046K01RIK	2010321M09RIK	2410002F23RIK	4833406C17RIK	2310040A07RIK	ADA23	ADA24	6430704M03RIK	A930007A09RIK	2510049J12RIK	CCDC123	JAKMIP2	DPYS
	3110057O12RIK	2310057M21RIK	2210012G02RIK	2410003K15RIK	4833409N03RIK	2310047A01RIK	ADA24	ADA25	6720418B01RIK	A930018P22RIK	2610002M06RIK	CDK12	KRT12	DUB1
	3110062M04RIK	2400003C14RIK	2300009A05RIK	2410006H16RIK	4833439L19RIK	2310075M15RIK	ADA25	ADA28	8030474K03RIK	A930033H14RIK	2610011E03RIK	CHD9	LEFTY1	E230029C05RIK
	3830403N18RIK	2410003K15RIK	2310004N24RIK	2410008K03RIK	4930415O20RIK	2400007A17RIK	ADA28	ADA32	9130024F11RIK	AA986860	2610034B18RIK	CLYBL	LOC100861869	EED
	4632415K11RIK	2410004B18RIK	2310021P13RIK	2410014A08RIK	4930553M18RIK	2410018M08RIK	ADA32	ADA33	9230116N13RIK	ABHD3	2610203C20RIK	COPG2AS2	LPAR4	ELAVL4
	4632419I22RIK	2510012J08RIK	2310035K24RIK	2410015N17RIK	4932417I16RIK	2410078J06RIK	ADA33	ADAM2	9930013L23RIK	ABLIM1	2610316D01RIK	CPHX	LRRN1	ENPP2
	4732440D04RIK	2510039O18RIK	2310039H08RIK	2410016F01RIK	4932441K18RIK	2510042H12RIK	ADAM2	ADAM5	A030009H04RIK	ACER1	2700012I20RIK	CPSF4L	LTB	ENPP3
	4831426I19RIK	2510049J12RIK	2310061C15RIK	2410016O06RIK	5033403J15RIK	2600014M03RIK	ADAM5	ADAM8	A530058N18RIK	ACPP	2700089E24RIK	CPSF6	MAGOHB	ETAA1
	4833442J19RIK	2610002M06RIK	2310067B10RIK	2410146L05RIK	5033413D16RIK	2610014I16RIK	ADAM8	ADAM9	A930004D18RIK	ADAM10	2810047C21RIK1	CTXN3	MEG3	ETV1
	4921517L17RIK	2610034B18RIK	2410018L13RIK	2410164B09RIK	5133400G04RIK	2610024H22RIK	ADAM9	ADEC1	A930007A09RIK	ADAM7	2810049E08RIK	CYP2J13	MEIOB	FBXL3
	4921524J17RIK	2610528J11RIK	2510009E07RIK	2510008P16RIK	5430440L12RIK	2610207I05RIK	ADEC1	ADM1A	AA986860	ADAM8	2810407C02RIK	D2ERTD173E	MEST	FERMT3
	4921528I01RIK	2810453I06RIK	2610002J02RIK	2600005C20RIK	5730410I19RIK	2610524B01RIK	ADM1A	ADM1B	ABCC8	ADAMTS20	2810454H06RIK	D3ERTD751E	MIRG	FGF1
	4930420K17RIK	3110007F17RIK	2610008E11RIK	2610009E16RIK	5730437O09RIK	2610528O22RIK	ADM1B	AGRIN	ABHD3	ADAMTS3	2810471M01RIK	D7ERTD715E	MLANA	FGF17
	4930444A02RIK	3110057O12RIK	2610017I09RIK	2610019N13RIK	5730455O13RIK	2810001G20RIK	AGRIN	ALX1	ACAA2	ADAMTS6	2900011F02RIK	D930009K15RIK	MS4A6D	FLCN
	4930483J18RIK	4632428N05RIK	2610020H08RIK	2610019N19RIK	5730494J16RIK	2810032E02RIK	ALX1	ALX3	ACER1	ADAMTS9	2900022M07RIK	DBF4	MTAP1B	FOXP1
	4930535I16RIK	4921513D11RIK	2610021K21RIK	2610036L11RIK	5730494N06RIK	2810409C01RIK	ALX3	ALX4	ACPP	ADRB1	2900042A17RIK	DDX3Y	MTX3	FZD2
	4930565B19RIK	4921513D23RIK	2610029I01RIK	2610103J23RIK	5730525O22RIK	2810410A03RIK	ALX4	AMELX	ADAMTS6	AF529169	2900046L07RIK	DDX60	MYB	GBP2
	4930583H14RIK	4921533I20RIK	2610204G22RIK	2610207P08RIK	5730588I11RIK	2900002G04RIK	AMELX	AMHR2	ADRB1	AFAP1L2	2900055J20RIK	DHDH	MYO1F	GDAP1L1
	4933425O20RIK	4930412D23RIK	2610301B20RIK	2610319H10RIK	5830409B07RIK	2900006A08RIK	AMHR2	AMOL1	ADRBK2	AFF2	2900060K15RIK	DMD	NA	GM16233
	4933426M11RIK	4930506M07RIK	2700029M09RIK	2700017A04RIK	5830482F20RIK	2900060P06RIK	AMOL1	AMOL2	AF529169	AFP	2900072G11RIK	DNAJC5G	NAA11	GM16880
	4933427D14RIK	4930523C07RIK	2700078E11RIK	2700023E23RIK	5930412G12RIK	3110043O21RIK	AMOL2	ANG4	AFAP1L2	AGBL3	3010001F23RIK	DPYS	NAP1L5	GM17580
	4933428G20RIK	4930524E20RIK	2700089E24RIK	2700029M09RIK	6030422M02RIK	3830406C13RIK	ANG4	ANGI	AFP	AGBL4	3110001I22RIK	DYX1C1	NAV2	GM19544
	4933432I09RIK	4930550C14RIK	2810008D09RIK	2700038C09RIK	6430510M02RIK	3830431G21RIK	ANGI	ANXA2	AGBL3	AGPAT9	3110035C09RIK	E130308A19RIK	NCAM1	GM4371
	4933433P14RIK	4930597O21RIK	2810021J22RIK	2700094K13RIK	6720463M24RIK	3930401K13RIK	ANKS6	ANXA9	AGPAT9	AGTR1A	3110039M20RIK	E330020D12RIK	NEUROD1	GM7659
	5033430I15RIK	4933402E13RIK	2810025M15RIK	2810017I02RIK	6820406G21RIK	4631416M11RIK	ANXA2	APEL	AHNAK	AHNAK	3110052M02RIK	EED	NEXN	GM7969
	5430411C19RIK	4933409K07RIK	2810032G03RIK	2810025M15RIK	7420416P09RIK	4631427C17RIK	ANXA9	ARG33	AI448005	AI317395	3110080O07RIK	EIF2S3Y	NXF3	GM9564
	5430411K18RIK	4933428G20RIK	2810474C18RIK	2810026P18RIK	9230108M03RIK	4632415K11RIK	APEL	ARX	AKAP5	AI448005	3200001G23RIK	ELAVL4	OGFRL1	GNA14
	5730403B10RIK	4933433P14RIK	2900097C17RIK	2810047L02RIK	9330147J08RIK	4732418C07RIK	ARG33	ASPM	AKR1C12	AIM1	3830417A13RIK	F2	PAK3	H60A
	5730508B09RIK	4933434E20RIK	3110003A17RIK	2810403A07RIK	9430008C03RIK	4732462B05RIK	ARX	ASPN	AKR1C13	AIRN	4632428N05RIK	FAM48A	PATL2	HEXIM2
	5830427D03RIK	5031439G07RIK	3632451O06RIK	2810410M20RIK	9430049I24RIK	4732496O08RIK	ASPM	ATRN	ALOX12B	AKAP5	4732491K20RIK	FBXL3	PAX6	HHIP
	6030445D17RIK	5033430I15RIK	3830408C21RIK	2810417K24RIK	A130001G05RIK	4831403C07RIK	ASPN	ATRN1	ALX1	AKR1C12	4833419O12RIK	FERMT3	PDCL2	HORMAD1
	6030498E09RIK	5430411C19RIK	4632411B12RIK	2810432D09RIK	A430106B04RIK	4833426J09RIK	ATRN	ATS1	AMN	AKR1C13	4833420D23RIK	FGF1	PIWIL4	INSM1
	6330416G13RIK	5430435G22RIK	4632415K11RIK	2810452K22RIK	AATF	4921511K06RIK	ATRN1	ATS4	AMOT	ALCAM	4921506M07RIK	FGF17	PLCXD1	IQCG
	6430573F11RIK	5730446D14RIK	4632419I22RIK	2900009I07RIK	ACADSB	4921521F21RIK	ATS1	AVR2A	ANG	ALDH1A1	4921507P07RIK	FGF18	PLEKHA1	KLF12
	9030624J02RIK	6030445D17RIK	4632433K11RIK	3110078M01RIK	ACSL3	4921528H16RIK	ATS4	AVR2B	ANGPT4	ALDH1A3	4921515E04RIK	FLYWCH2	PM20D2	KLHL10
	9130011J15RIK	6230400D17RIK	4732440D04RIK	4833439L19RIK	ACY1	4930402I24RIK	AVR2A	B1APN4	ANKRD33B	ALDH1A7	4930420K17RIK	FOXP1	PNLIP	LDHC
	9130221H12RIK	6230409E13RIK	4922501C03RIK	4930427A07RIK	ADPGK	4930431B09RIK	AVR2B	B1AQF2	ANXA4	ALOX12B	4930426D05RIK	FUT9	PRKD1	LEFTY1
	9230110C19RIK	6230427J02RIK	4930412F15RIK	4930461P20RIK	AHCY	4930432O21RIK	B1APN4	B1AR69	APOA1	ALX1	4930431C11RIK	GBP2	PRKG1	LOC100861869
	9330151L19RIK	6330403L08RIK	4930420K17RIK	4930553M18RIK	AI450540	4930455F23RIK	B1AQF2	B1ASL3	APOB	ALX3	4930444F02RIK	GDAP1L1	PRTG	LOC639910
	9530009G21RIK	8430408G22RIK	4930451C15RIK	4932417I16RIK	AI481316	4930465K10RIK	B1AR69	B1AUF1	APOBEC2	AMN	4930447C04RIK	GFRA1	PTN	LPAR4
	9830001H06RIK	9030224M15RIK	4930451G09RIK	4932441K18RIK	AI847670	4930481F22RIK	B1ASL3	B1AVK5	APOC2	AMOT	4930449E01RIK	GLI1	RAB39B	LSM6
	9930013L23RIK	9130008F23RIK	4930455F23RIK	4932441P04RIK	ALDH6A1	4930481M05	B1AUF1	B2CL1	AQP8	ANKRD1	4930455D15RIK	GM11627	RIAN	LTB
	A330017A19RIK	9430020K01RIK	4930547M16RIK	5033413D16RIK	ALDOA	4930488B01RIK	B1AVK5	B2CL2	ARHGAP18	ANKRD33B	4930502E18RIK	GM16233	RIMS1	MCF2
	A430033K04RIK	9530068E07RIK	4930563E22RIK	5430417C01RIK	ALG13	4930502E18RIK	B1AXN3	B2L10	ARHGAP6	ANKRD44	4930503E14RIK	GM16880	RNF122	MED1
	A430110L20RIK	9830001H06RIK	4930565B19RIK	5430440L12RIK	ALG3	4930503E14RIK	B2CL1	B2LA1	ARNTL2	ANTXR2	4930506M07RIK	GM19544	RPUSD2	MEG3
	A830007P12RIK	9930012K11RIK	4930578N16RIK	5730410I19RIK	ALG6	4930506M07RIK	B2CL2	B2RSU6	ARX	ANXA3	4930519N06RIK	GM9564	RUNX1T1	MEIOB
	A930005H10RIK	A130022J15RIK	4930579K19RIK	5730437O09RIK	ALKBH	4930524E20RIK	B2L10	B2RSY5	ASAH2	ANXA4	4930523C07RIK	GM9918	SEMA3E	MIRG
	ABCA3	A230056P14RIK	4930588N13RIK	5730493B19RIK	AMD2	4930533K18RIK	B2LA1	B2RTN2	ASPA	ANXA5	4930550L24RIK	GNA14	SGIP1	MYB
	ABCD3	A430105I19RIK	4931406H21RIK	5730588I11RIK	ANAPC5	4930539E08RIK	B2RSU6	B2RU69	ATP8B1	APH1B	4930553P13RIK	GNGT2	SLC27A2	MYO1F
	ABCF3	A430110L20RIK	4931428F04RIK	6030458C11RIK	ANKRD41	4930583H14RIK	B2RSY5	B2RUD9	B130021B11RIK	APOA1	4930579C15RIK	GPT2	SMTNL1	MYOM2
	ABHD1	A730018C14RIK	4931431C16RIK	6330403E01RIK	ANKRD47	4930589O11RIK	B2RTN2	B2RWY9	B3GNT3	APOB	4930592A05RIK	GT(ROSA)26SOR	SPNA1	NA
	ABHD13	A830007P12RIK	4933400F03RIK	6720418B01RIK	ANKRD49	4930591A17RIK	B2RU69	B5B2N2	BARHL2	APOBEC2	4932441P12RIK	GUF1	TBC1D9	NAV2
	ABHD4	AA467197	4933408B17RIK	6720427H10RIK	ANP32A	4932438A13RIK	B2RUD9	B9EHK7	BC030499	APOC2	4933402E13RIK	GYS1	TBX21	NCAM1
	ABHD5	AA960436	4933427D14RIK	6720458F09RIK	ANP32B	4933407C03RIK	B2RWY9	B9EI74	BC031361	AQP1	4933404M02RIK	HBP1	TEK	NEUROD1
	ABHD6	AAK1	4933433P14RIK	6720463L11RIK	ANP32E	4933411K20RIK	B5B2N2	B9EII4	BHMT2	AQP8	4933411E06RIK	HCK	THAP2	NNAT
	ABHD8	ABCA3	5133401N09RIK	6720463M24RIK	AP3B2	4933412E12RIK	B9EHK7	BAI1	BMI1	ARG2	4933416C03RIK	HOOK1	TLK1	NRN1L
	ABTB2	ABCA5	5730403B10RIK	6820406G21RIK	API5	4933415I03RIK	B9EI74	BAI2	BMP2	ARHGAP18	4933423N03RIK	HORMAD1	TMEM74	NXF3
	ACAD8	ABCB9	5730437N04RIK	7420416P09RIK	ARHGEF3	4933417E01RIK	B9EII4	BARX1	BMP4	ARHGAP6	4933430N04RIK	HSF2BP	TNNC2	OOG4
	ACBD3	ABHD5	5730446D14RIK	9030416H16RIK	ARID1B	4933427D06RIK	BAI1	BARX2	BMP6	ARNTL2	4933431E20RIK	INA	TRIM36	PAPOLB
	ACER3	ACADL	5730455P16RIK	9230108M03RIK	ARL10C	4933434I06RIK	BAI2	BAX	BMPER	ARSB	4933431G14RIK	INSM1	TRIM67	PAX6
	ACO1	ACAT1	5830454E08RIK	9330147J08RIK	ARL6IP1	5430417L22RIK	BARX1	BCL9L	BNIP2	ASAH2	4933440J02RIK	IQCG	TRPC1	PDCL2
	ACP2	ACBD3	5930416I19RIK	9430008C03RIK	ARL6IP4	5430439C17RIK	BARX2	BGH3	BOLL	ATF3	5031425E22RIK	KCNIP2	TTN	PIBF1
	ACP5	ACER3	5930434B04RIK	9430049I24RIK	ARL8B	5530400K22RIK	BAX	BHA09	BRDT	ATP11A	5031426D15RIK	KLF12	TTPA	PIWIL4
	ACSF3	ACOX1	6330403K07RIK	9430065L19RIK	ARMC10	5730550L01RIK	BCL9L	BMP10	BTC	ATP12A	5330426P16RIK	KLHL10	TTYH1	PLEKHA1
	ACTG1	ACP2	6330408A02RIK	9430093I07RIK	ARPC2	5830417C01RIK	BGH3	BMP15	C330026N13RIK	ATP6V1C2	5330434G04RIK	KRT42	USP26	PM20D2
	ACVR2A	ACP5	6330439K17RIK	9530005P22RIK	ARPP19	6030470M02RIK	BHA09	BMP2	C4BP-PS1	ATP8B1	5330439B14RIK	LDHC	USP50	PNLIP
	ADAMTS9	ACPP	6430548M08RIK	9830004G04RIK	ATF4	6230403H02RIK	BICC1	BMP3	C78878	ATRNL1	5430401H09RIK	LIN28B	UTY	PRAMEL6
	ADAT1	ACSL3	6720456B07RIK	9830141K10RIK	ATG12	6330403K07RIK	BMP10	BMP3B	C79122	AU015836	5430407P10RIK	LOC100505161	WAS	PREPL
	ADCK2	ACTA1	6720456H20RIK	9930108O06RIK	ATIC	6330405H19	BMP15	BMP4	CAMK2A	AU021760	5430414B19RIK	LOC100861869	ZEB1	RCBTB2
	ADCY6	ACTA2	8430410K20RIK	A130093I21RIK	ATMIN	6330509M05RIK	BMP2	BMP6	CAMK2D	B130021B11RIK	5430416O09RIK	LOC106740	ZEB2	RIAN
	ADO	ACTB	8430432A02RIK	A430005L14RIK	ATOX1	6430524C05RIK	BMP3	BMP7	CAR8	B230216G23RIK	5430417L22RIK	LPAR4	ZFP68	RPUSD2
	ADORA1	ACTG1	9130011J15RIK	A430073A17RIK	ATP1B3	6430527G18RIK	BMP3B	BMP8A	CASP8	B3GNT3	5430420F09RIK	LRP1	ZFP882	RUNX1T1
	ADPRHL2	ACTN1	9230110K08RIK	A430082A11RIK	ATP5A1	6430590A07RIK	BMP4	BMP8B	CBX4	B4GALNT2	5430434I15RIK	LRRC31		SEMA3E
	ADRA1D	ACTR10	9330151L19RIK	A430087B05RIK	ATP5B	6430598A04RIK	BMP6	BMPR2	CCBE1	B4GALT4	5730414N17RIK	LRRIQ4		SFI1
	AGAP3	ACTR3	9330182L06RIK	A430106B04RIK	ATP5C1	6530401D17RIK	BMP7	BMR1A	CCDC122	B630019K06RIK	5730458M16RIK	LTB		SGIP1
	AGFG1	ACVRL1	9530068E07RIK	A730061M06RIK	ATP5E	6530415H11RIK	BMP8A	BMR1B	CCDC158	BACE2	5730469M10RIK	MARCH11		SLC27A2
	AGPAT6	ADA	9530091C08RIK	A830080D01RIK	ATP5F1	6620401M08RIK	BMP8B	BOC	CCDC159	BARHL2	5730507C01RIK	MEG3		SLCO1A1
	AGPAT9	ADAM10	A030009H04RIK	A930002F06RIK	ATP5H	7420700D11RIK	BMPR2	BOK	CCDC18	BARX1	5730508B09RIK	MEIOB		SMTNL1
	AHCTF1	ADAM19	A630052C17RIK	A930004J17RIK	ATP5J	7530408C15RIK	BMR1A	BRAC	CCDC28B	BC016579	5730510P18RIK	MEST		SPNA1
	AI413582	ADAM8	A730011L01RIK	A930039N10RIK	ATP5K	9030418K01RIK	BMR1B	BRSK1	CCDC68	BC026585	5830406C21RIK	MIPOL1		STC2
	AI464131	ADAMTS15	A730017C20RIK	AA517739	ATXN10	9130415E20RIK	BOC	BRSK2	CCL2	BCAN	5830408B19RIK	MIRG		SYT4
	AIPL1	ADCK2	A730045E13RIK	ABCG2	AU019823	9230110C19RIK	BOK	BSH	CD200	BCL2L14	5830468K08RIK	MLANA		TCSTV3
	AK3	ADCY7	A730089K16RIK	ABHD11	AU021838	9230112G11RIK	BRAC	BT1A1	CD36	BCL6	5830474E16RIK	MSI2		THEM5
	AKAP5	ADH1	A830005F24RIK	ACAT2	AU022508	9330102E08RIK	BRSK1	BT2A2	CD38	BHMT	5930427L02RIK	MTAP4		TIMM8A2
	AKAP9	ADK	A830039N20RIK	ACTL6A	AU022870	9330180L10RIK	BRSK2	BTBD8	CD55	BHMT2	6030498E09RIK	MYB		TKTL1
	AKR7A5	ADM	A930004D18RIK	ACVR2B	AURKAIP1	9330186A19RIK	BSH	BTNL1	CDKN2A	BICC1	6330415G19RIK	MYO1F		TLK1
	ALG12	ADRA2B	A930038C07RIK	ACY1	AURKB	9430020K01RIK	BT1A1	BTNL9	CER1	BMI1	6330509M05RIK	NA		TRIM67
	ALG5	AEBP1	ABAT	ADPGK	B3GALT6	9430028L06RIK	BT2A2	C1QL2	CHST11	BMP1	6330565B04RIK	NANOS1		TTN
	ALG6	AFAP1L1	ABCA3	AGPS	B4GALT1	9530018I07RIK	BTBD8	C1QL3	CITED1	BMP2	6430514K02RIK	NAV2		UBTFL1
	ALKBH8	AFAP1L2	ABCG4	AHCY	BAG3	9530071H01RIK	BTNL1	C1QL4	CLIC3	BMP4	6430605C03RIK	NDUFA4L2		UNC45B
	ALS2CL	AFMID	ABHD13	AI427122	BAHCC1	9630041B11RIK	BTNL9	C1QT1	CLIC5	BMP6	6430704M03RIK	NEUROD1		USP50
	AMFR	AGAP3	ABHD8	AI481316	BANF1	9930021J03RIK	C1QL2	C1QT2	CLIC6	BMP7	8030445P17RIK	NMNAT2		WAS
	AMMECR1L	AGFG2	ACAA2	AI846148	BAX	9930021J17RIK	C1QL3	C1QT3	CLNK	BMP8B	8430418B16RIK	NNAT		ZDHHC11
	AMOTL1	AGL	ACAT1	AI847670	BC002236	A030009H04RIK	C1QL4	C1QT4	CMPK2	BMPER	9130024F11RIK	NQO2		ZEB1
	AMOTL2	AGPAT3	ACAT2	AKP2	BC003266	A130075K23RIK	C1QT1	C1QT5	COBLL1	BTN1A1	9330118A15RIK	NRN1L		ZFP182
	AMPD2	AGPAT4	ACCN1	ALAD	BC003965	A230005A19RIK	C1QT2	C1QT6	COL4A1	C030034E14RIK	9330154F10RIK	NRSN1		ZFP74
	ANAPC1	AGPAT6	ACCS	ALDH16A1	BC019806	A230051G13RIK	C1QT3	C1QT7	COL4A2	C1QB	9330169B04RIK	PATL2		ZIC5
	ANK	AGRP	ACP1	ALDOA	BC023882	A230057M07RIK	C1QT4	C1QT9	CPM	C1S	9430014F16RIK	PAX6		ZSCAN4A
	ANKRD13C	AHCTF1	ACP2	ALG13	BC050092	A230065H16RIK	C1QT5	CAD10	CRIM1	C330026N13RIK	9430020K01RIK	PDCL2
	ANKRD23	AHCYL1	ACPL2	ALG3	BC051227	A230084A06RIK	C1QT6	CAD11	CRISP2	C4BP-PS1	9430031J08RIK	PECAM1
	ANKRD32	AHSA2	ACSL3	ALG6	BC085271	A230106M20RIK	C1QT7	CAD12	CTSC	C79122	9430040K09RIK	PHTF2
	ANKRD39	AI314180	ACTR1A	ALKBH	BCKDHB	A330017A19RIK	C1QT9	CAD13	CTSH	CADM4	9430070O13RIK	PIBF1
	ANKRD44	AI428898	ACVR2A	AMD2	BCLAF1	A330086O21RIK	CAD10	CAD15	CTTNBP2	CALB1	9430076C15RIK	PITPNC1
	ANO10	AI606181	ADAM9	ANKRD10	BIRC5	A430091O22RIK	CAD11	CAD17	CUBN	CAMK2A	9430087N24RIK	PIWIL4
	ANXA4	AI661453	ADAMTS10	ANKRD13A	BMPR1A	A530057A03RIK	CAD12	CAD20	CWH43	CAMK2D	9530008L14RIK	PLA2G1B
	ANXA9	AI848100	ADAMTS12	ANKRD41	BNC1	A530064D06RIK	CAD13	CAD23	CXCL11	CAP2	9530046B11RIK	PLEKHA1
	AP1S3	AIFM1	ADAMTS6	ANKRD47	BRIP1	A630033E08RIK	CAD15	CAD24	CXCL14	CAPN6	9530059O14RIK	PLEKHA4
	AP2A2	AIM1	ADAMTS7	ANKRD49	BRP17	A730017C20RIK	CAD17	CAD26	CXCR7	CAR12	9530086O07RIK	PLEKHA7
	AP4B1	AK5	ADARB1	ANP32A	BTF3	A730036E13RIK	CAD20	CADH1	CYBRD1	CAR4	9530086P17RIK	PLXDC1
	APAF1	AKAP13	ADCK2	ANP32B	C030046I01RIK	A730096C04RIK	CAD23	CADH2	CYP11A1	CAR8	9630028H03RIK	PML
	APBB3	AKAP2	ADCY6	ANP32E	C130064E22RIK	A830021G05RIK	CAD24	CADH3	CYP24A1	CAV2	9930013L23RIK	PPM1K
	APCDD1	AKAP5	ADCY8	AP3B2	C1QBP	A830087P12RIK	CAD26	CADH4	CYP26A1	CBLN1	A030009H04RIK	PPM1N
	APH1A	AKR1C14	ADCYAP1R1	AP4S1	C330023M02RIK	A930001N09RIK	CADH1	CADH5	D1ERTD705E	CBX4	A130040M12RIK	PRDM1
	APH1B	AKT1	ADD2	APEH	C330027C09RIK	A930006A19RIK	CADH2	CADH6	D730048J04RIK	CCBE1	A130071D04RIK	PRDM10
	APOE	AKTIP	ADD3	APOBEC3	C430016J18RIK	A930025J12RIK	CADH3	CADH7	DAAM2	CCDC158	A230058F20RIK	PREPL
	APP	ALAS2	AFTPH	APRT	C430048L16RIK	AA407270	CADH4	CALC	DAB1	CCDC68	A230107N01RIK	PRTG
	APPBP2	ALG5	AGAP3	ARD1	CACYBP	AAK1	CADH5	CALRL	DAB2	CCK	A430088I17RIK	RBP7
	ARCN1	ALPK1	AGBL3	ARD1A	CAPN1	AATK	CADH6	CC155	DCDC2A	CCL17	A530030E21RIK	RIAN
	ARF3	AMFR	AGER	ARHGAP21	CCAR1	AB023957	CADH7	CCBE1	DDAH1	CCL2	A530047J11RIK	RPS6KB1
	ARF4	AMMECR1	AGPAT6	ARID1B	CCDC56	ABCA1	CALC	CD11B	DKK1	CCNA1	A730017C20RIK	SARM1
	ARFGAP1	AMMECR1L	AGTR1A	ARL6IP1	CCDC90B	ABCA3	CALRL	CD276	DKK4	CCND2	A730054J21RIK	SBF2
	ARFGAP3	AMOT	AHCYL1	ARL6IP4	CCL25	ABCB5	CC155	CD34	DKKL1	CD200	A730091E23RIK	SEMA3E
	ARFGEF1	AMOTL2	AHSA2	ARL8B	CCNA2	ABCB6	CCBE1	CD4	DLX1	CD28	A830082K12RIK	SFI1
	ARFGEF2	ANAPC1	AI429214	ARMC10	CCNB1	ABHD5	CD11B	CD40L	DLX2	CD40	A930004D18RIK	SGIP1
	ARFIP1	ANAPC4	AI464131	ARMET	CCS	ACAN	CD276	CD5	DLX6AS1	CD44	A930007A09RIK	SLAIN1
	ARFIP2	ANKFY1	AI593442	ARNT	CCT3	ACLY	CD34	CD80	DMRT2	CD55	A930009A15RIK	SOX12
	ARHGAP1	ANKIB1	AI836003	ARPC2	CCT6A	ACOT10	CD4	CD86	DMRT3	CD82	A930036A04RIK	SPRED2
	ARHGAP10	ANKRD1	AIDA	ATF4	CD276	ACOT11	CD40L	CD97	DMRTA2	CDC42EP1	AA408954	STT3A
	ARHGAP17	ANKRD13A	AIF1L	ATMIN	CDC27	ACOT9	CD5	CDCP2	DNAJA4	CDCP1	AA409368	SYT11
	ARHGAP21	ANKRD13C	AK3	ATOX1	CDC42EP4	ACOX3	CD80	CDHR1	DPP4	CDK14	AA414992	TEKT1
	ARHGAP22	ANKRD17	AKAP5	ATP1B3	CDC45L	ACP6	CD86	CDHR3	DRAM1	CDKN2A	AA467197	TEX14
	ARHGAP27	ANKRD33B	AKAP6	ATP5A1	CDC73	ACTN2	CD97	CDK1	DSP	CDKN2B	AA545190	TIMM8A2
	ARHGAP29	ANKRD44	AKAP9	ATP5B	CDCA2	ADAM23	CDCP2	CDK10	E230008J23RIK	CHN2	AA986860	TLK1
	ARHGEF17	ANKRD45	AKR1E1	ATP5C1	CDCA5	ADAMTS19	CDHR1	CDK12	E330021D16RIK	CHRNA5	AACS	TMEM2
	ARHGEF5	ANKRD50	AKR7A5	ATP5E	CDH1	ADAMTS4	CDHR3	CDK13	EBF3	CHST1	AAGAB	TRIM63
	ARID1B	ANKRD52	AKT3	ATP5F1	CEBPZ	ADAMTS9	CDK1	CDK14	ECI3	CHST11	ABAT	TRIM67
	ARL1	ANKRD57	ALDH1A2	ATP5H	CENPA	ADAP1	CDK10	CDK15	EGR3	CHST15	ABCA1	TSTD1
	ARL10	ANO10	ALDH1A7	ATP5J	CENPP	ADARB1	CDK12	CDK16	EML1	CHST8	ABCA14	TTC25
	ARL16	ANO5	ALDH3A2	ATP5J2	CEP78	AFF1	CDK13	CDK17	EN1	CHSY3	ABCC12	TTN
	ARL2	ANO6	ALG5	ATP5K	CGGBP1	AFP	CDK14	CDK18	EN2	CITED1	ABCC3	TTYH1
	ARL4C	ANTXR2	ALS2CR4	ATP6V1G1	CHAF1A	AFTPH	CDK15	CDK19	ENPEP	CLDN23	ABCC8	TUBGCP5
	ARL6IP4	ANUBL1	AMIGO1	ATP8A1	CHAF1B	AGGF1	CDK16	CDK2	EOMES	CLDN3	ABHD3	TULP2
	ARL8A	ANXA1	AMIGO2	ATPAF2	CHCHD1	AHI1	CDK17	CDK20	EPAS1	CLDN6	ABHD5	UBE1Y1
	ARMCX3	ANXA2	AMIGO3	ATXN10	CHCHD10	AHNAK	CDK18	CDK4	EPB4.1L5	CLEC1A	ABLIM1	USP11
	ARNTL2	ANXA3	AMOT	AU019823	CHCHD4	AI115600	CDK19	CDK5	ERP27	CLIC3	ACAA2	USP50
	ARPC2	ANXA4	AMOTL1	AU020206	CHEK1	AI118078	CDK2	CDK6	ESD	CLIC5	ACER1	UTY
	ARSB	ANXA5	AMY1	AU021838	CHMP5	AI448196	CDK20	CDK7	ETS1	CLIC6	ACPP	WAS
	ASAH1	ANXA7	AMZ2	AU022252	CHTF18	AI451557	CDK4	CDK8	ETV4	CLU	ACSM2	WDR33
	ASB1	AP1G2	ANAPC4	AU022508	CISD1	AI836003	CDK5	CDK9	EXOC3L4	CMPK2	ACSS2	WDR34
	ASB8	AP1S3	ANGPT1	AU022870	CKB	AI854703	CDK6	CDKL1	FADS6	CNKSR2	ACTA1	WDR76
	ASCC3	AP2B1	ANGPTL2	AURKA	CKS1B	AIFM2	CDK7	CDKL2	FAM105A	CNTN3	ACTA2	XKR5
	ATG16L2	AP2M1	ANK1	AURKAIP1	CLIC4	AIM1	CDK8	CDKL3	FAM176A	COBLL1	ACTG2	XPO4
	ATG2B	AP3M1	ANKFY1	AURKB	CLINT1	AK3	CDK9	CDKL4	FAM179B	COL11A1	ACTR1B	ZC3H6
	ATG4A	APBB1	ANKHD1	AXUD1	CLPP	AK3L1	CDKL1	CDKL5	FAM40B	COL25A1	ACVR2A	ZCCHC18
	ATP1A1	APH1A	ANKRD13B	B020018G12RIK	CLPTM1L	AKAP11	CDKL2	CDON	FCGR3	COL4A1	ADAD1	ZCCHC4
	ATP1B3	APH1B	ANKRD16	B130045C05RIK	CNO	AKAP13	CDKL3	CE112	FGF10	COL4A2	ADAM10	ZFP2
	ATP2A2	APH1C	ANKRD23	B3GALT6	COIL	AKIRIN1	CDKL4	CEBPA	FGF5	COL4A5	ADAM2	ZFP39
	ATP6AP1	APITD1	ANKRD42	B3GNT2	COMMD3	AKR1B8	CDKL5	CEBPB	FGF9	CPM	ADAM8	ZFP40
	ATP6AP2	APLF	ANKRD44	B4GALT1	COPS5	ALCAM	CDON	CEBPE	FHDC1	CREB3L2	ADAMTS1	ZFP568
	ATP6V0A1	APOO-PS	ANKRD46	B830028B07RIK	COPS7A	ALDH1A1	CE112	CEBPG	FLRT1	CREB5	ADAMTS12	ZFP74
	ATP6V0A2	APP	ANKRD57	BAG3	COPS8	ALS2	CEBPA	CERU	FLRT3	CRIM1	ADAMTS20	ZIC5
	ATP6V0B	APPBP2	ANKS6	BAHCC1	CORO1C	ALS2CR13	CEBPB	CHAD	FOXA2	CRYAB	ADAMTS3
	ATP6V0C	APPL1	ANO1	BANF1	COX18	AMIGO1	CEBPE	CISH	FOXC2	CRYM	ADAMTS6
	ATP6V1E1	AQP3	ANO10	BARD1	COX5A	AMMECR1L	CEBPG	CLC11	FOXD1	CSF1R	ADAMTS9
	ATP9B	AQP9	ANP32A	BAX	COX7A2	AMOTL1	CERU	CLC3A	FOXD2	CTDSPL	ADCK3
	ATXN1	ARAP2	ANTXR2	BC002236	CPEB1	ANGEL1	CHAD	CLMN	FOXG1	CTLA2A	ADCY5
	ATXN1L	ARAP3	ANUBL1	BC003965	CPHX	ANGEL2	CISH	CML1	FOXQ1	CTLA2B	ADCY7
	ATXN7L1	ARF2	AOC2	BC019806	CRYZL1	ANKRD12	CLC11	CNTFR	FRK	CTSC	ADORA1
	AZI2	ARF3	AP1M1	BC048355	CSDA	ANKRD17	CLC3A	CNTN1	GALNTL5	CTSH	ADRA2A
	B230120H23RIK	ARF5	AP3M2	BC048679	CTF1	ANKRD46	CLMN	CNTN2	GATA3	CUBN	ADRB1
	B230219D22RIK	ARFGAP3	APC2	BC050092	CTHRC1	ANKRD50	CML1	CNTN4	GATA4	CXCL1	ADRBK2
	B230312A22RIK	ARFGEF1	APCDD1	BC051227	CTNNA1	ANO1	CNTFR	CNTN5	GATA6	CXCL10	AF529169
	B230317F23RIK	ARHGAP1	APEH	BC085271	CWF19L2	ANTXR1	CNTN1	CNTN6	GATM	CXCL11	AFAP1L2
	B2M	ARHGAP10	APH1B	BEX1	CXXC6	ANXA2	CNTN2	CNTP1	GCNT3	CXCL14	AFF2
	B3GALNT2	ARHGAP18	APH1C	BIRC5	CYC1	AOF1	CNTN4	CNTP4	GEM	CXCR7	AFF4
	B3GALT4	ARHGAP20	APLNR	BOLA2	D030063F01RIK	AP1B1	CNTN5	CO1A1	GFRA2	CYBRD1	AFP
	B3GAT1	ARHGAP21	APP	BOLA3	D10ERTD516E	AP3M2	CNTN6	CO1A2	GGT1	CYP26A1	AGBL3
	B3GAT3	ARHGAP22	APPBP2	BRP17	D130063H01RIK	APBA2	CNTP1	CO2A1	GLIPR1	CYP4V3	AGPAT9
	B4GALT2	ARHGAP27	AQP4	BSCL2	D14ERTD449E	APBB1	CNTP4	CO3A1	GM1140	CYR61	AGR2
	B4GALT3	ARHGAP29	ARF2	BTF3	D2ERTD750E	APPBP1	CO1A1	CO4A1	GM15050	D930003E18RIK	AGTR1A
	B4GALT4	ARHGAP6	ARF4	BXDC5	D930005D10RIK	APPL1	CO1A2	CO4A2	GM19651	DAB1	AHNAK
	B9D1	ARHGAP8	ARFIP1	C030046I01RIK	D930009B21RIK	ARF3	CO2A1	CO4A3	GM20265	DAB2	AHRR
	BACH2	ARHGEF16	ARFRP1	C130002K18RIK	DARS	ARFGAP3	CO3A1	CO4A4	GM20556	DAP	AI256396
	BAG2	ARHGEF17	ARHGAP24	C130020C13RIK	DAZL	ARHGEF18	CO4A1	CO5A1	GM266	DBNDD2	AI317395
	BAG3	ARHGEF5	ARHGAP29	C130040J23RIK	DBF4	ARL3	CO4A2	CO5A2	GM2694	DDAH1	AI448005
	BAHD1	ARHGEF6	ARHGEF10	C130064E22RIK	DBI	ARL8A	CO4A3	CO6A1	GM3916	DGKK	AI464131
	BANP	ARID3A	ARID3A	C1QBP	DCAKD	ARMCX2	CO4A4	CO6A2	GM4251	DKK1	AI593442
	BASP1	ARIH1	ARL2BP	C330021F23RIK	DDIT4	ARMCX3	CO5A1	CO6A4	GM4640	DKKL1	AI646023
	BAZ1A	ARL10	ARL3	C330023M02RIK	DDX17	ARPC1A	CO5A2	CO6A6	GNAL	DLX2	AI844685
	BBX	ARL4C	ARL4C	C330027C09RIK	DDX21	ARRB2	CO6A1	CO7A1	GNG12	DMKN	AI846148
	BC003331	ARL6IP4	ARL8B	C430016J18RIK	DDX39	ARRDC3	CO6A2	CO8A1	GOLT1A	DMRT2	AIM1
	BC017158	ARL8A	ARMC9	C430020H24RIK	DEGS1	ASPHD2	CO6A4	CO8A2	GPA33	DMRT3	AIRN
	BC017643	ARL8B	ARMCX2	C430048L16RIK	DEK	ASZ1	CO6A6	COAA1	GPCPD1	DMRTA2	AJAP1
	BC022713	ARPC1B	ARMCX3	C530038F07RIK	DGCR8	ATG2B	CO7A1	COBA1	GPR1	DNAJA4	AKAP5
	BC029722	ARPC2	ARNT2	C630025L14	DHX33	ATP6V0A1	CO8A1	COBA2	GPR126	DNM3OS	AKR1C12
	BC030307	ARPC3	ARSG	C87860	DIDO1	ATP6V1C2	CO8A2	CODA1	GPX2	DPP4	AKR1C13
	BC031353	ARRDC1	ARSK	CACYBP	DIS3	ATP6V1D	COAA1	COEA1	GRAMD1C	DRAM1	ALCAM
	BC034090	ASAH2	ARVCF	CALM2	DKC1	ATXN7L2	COBA1	COFA1	GRIK3	DSC2	ALDH1A1
	BC037034	ASAP1	ASB3	CAMK2N2	DLAT	AU040829	COBA2	COGA1	GRM5	DSC3	ALDH1A2
	BC065397	ASB13	ASCL1	CAPN1	DMRT1	AUTS2	CODA1	COHA1	GSC	DSG2	ALDH1A3
	BCAR1	ASL	ASNSD1	CAR12	DMRTC1C	AV320801	COEA1	COJA1	GSN	DSP	ALDH1A7
	BCL2	ASS1	ASPH	CCAR1	DNA2	AW123240	COFA1	COKA1	GSTA3	DUSP8	ALDH8A1
	BCL2A1C	ATAD2B	ATG10	CCDC14	DNAIC1	AW146242	COGA1	COL10	GTF2A1L	E130309F12RIK	ALG9
	BCL2L12	ATF5	ATG12	CCDC43	DNAJC8	AXL	COHA1	COL11	HDC	E330021D16RIK	ALPPL2
	BCL9L	ATF7	ATG4A	CCDC56	DNCLC1	B230345P09RIK	COJA1	COLQ	HKDC1	EBF3	ALS2CR12
	BECN1	ATG16L2	ATG4C	CCDC84	DPP7	B230358A15RIK	COKA1	CONA1	HMGA2	ECI3	ALX1
	BET1	ATG2A	ATG7	CCDC86	DPPA2	B2M	COL10	COOA1	HMGN3	EFEMP1	ALX3
	BET1L	ATG3	ATN1	CCDC90B	DPPA3	B330003H21	COL11	CORA1	HMX2	EGFLAM	AMN
	BFAR	ATG4A	ATOH8	CCNA2	DPPA5	B430201C15RIK	COLQ	COSA1	HNF1B	EGR2	AMOT
	BICC1	ATG4D	ATP11C	CCNB1	DTWD2	B4GALT3	CONA1	CRFR1	HNF4A	EGR3	ANAPC10
	BIN1	ATG7	ATP1A2	CCNE1	DTYMK	B630005N14RIK	COOA1	CRIP1	HOPX	EIF4E3	ANGPT1
	BIRC7	ATOH8	ATP5H	CCNL	DUSP4	B930075F07	CORA1	CRIP2	HOXA1	ELK3	ANGPTL2
	BIVM	ATP11A	ATP6V0E2	CCS	DUSP6	BACH2	COSA1	CRIP3	HOXA10	EML1	ANK2
	BMPER	ATP13A3	ATP6V1G1	CCT3	DUT	BAIAP2L1	CRFR1	CRLF1	HOXA11	EMP1	ANKRD1
	BMPR2	ATP5L	ATXN1	CD24A	DYM	BARX2	CRIP1	CRLF2	HOXA11AS	EMP2	ANKRD33B
	BNIP2	ATP6AP1	ATXN7L1	CD276	E030040N07RIK	BC002230	CRIP2	CRX	HOXA2	ENDOD1	ANKRD44
	BOC	ATP6V0A2	AU040320	CDC123	E2F1	BC003498	CRIP3	CSF1	HOXA3	ENPEP	ANO3
	BOLA3	ATP6V0E	AVL9	CDC45L	E2F5	BC003940	CRLF1	CSF2R	HOXA4	ENPP1	ANTXR2
	BRAF	ATP6V1F	AXIN2	CDC6	E430003D02RIK	BC006662	CRLF2	CSF3R	HOXA5	EOMES	ANXA1
	BRI3BP	ATP6V1G1	AZI1	CDC73	E430031D18RIK	BC017647	CRX	CSRP1	HOXA9	EPAS1	ANXA10
	BRP44	ATXN1	B130046B21RIK	CDCA2	EBPL	BC018371	CSF1	CSRP2	HOXB13	EPB4.1L5	ANXA3
	BRPF1	ATXN10	B230118H07RIK	CDCA3	ECT2	BC024537	CSF2R	CSRP3	HOXC10	EPHA1	ANXA4
	BRWD3	AU021092	B230208H17RIK	CDCA5	EFTUD2	BC030863	CSF3R	CTP5A	HOXC4	ETS1	ANXA5
	BTBD6	AURKAIP1	B230219D22RIK	CDCA7	EG216082	BC031748	CSRP1	CTP5B	HOXC5	EXOC3L4	AP1S2
	BTD	AW555464	B230340J04RIK	CDIPT	EG216185	BC039093	CSRP2	CTP5C	HOXC8	EYA4	APCDD1
	BZW2	B230312A22RIK	B2M	CDT1	EG269105	BC049635	CSRP3	CU063	HOXD1	F3	APH1B
	C030034I22RIK	B2M	B330016D10RIK	CDX2	EG432879	BC057371	CTP5A	CUBN	HOXD10	F5	APLNR
	C1GALT1	B3GNT1	B3GALNT1	CDYL	EG433229	BC066028	CTP5B	CXCL2	HOXD11	FADS6	APOB
	C1GALT1C1	B3GNT2	B3GALTL	CEBPZ	EG622339	BC107230	CTP5C	CXCL3	HOXD13	FAM101B	APOBEC2
	C230013L11RIK	B3GNT4	B3GNT1	CENPA	EG625349	BCAS1	CU063	CXL10	HOXD4	FAM102B	APOL7A
	C2CD2L	B3GNT8	B3GNT2	CENPI	EG627299	BCAS3	CUBN	CXL13	HOXD8	FAM110C	APP
	C330006K01RIK	B4GALT3	B4GALT4	CENPP	EG629595	BCAT1	CXCL2	CXL15	HOXD9	FAM114A1	AQP1
	CABLES2	B4GALT7	B4GALT7	CEP152	EG632352	BCKDHA	CXCL3	CYR61	HPCAL4	FAM115A	AQP8
	CALD1	BACE1	B630005N14RIK	CEP78	EG666231	BCL6	CXL10	D3YU50	HPSE	FAM131B	AR
	CALR	BACE2	B630019K06RIK	CFL1	EG666609	BCL6B	CXL13	D3YUT2	HRH1	FAM135A	ARFGEF1
	CALU	BAG2	B930095G15RIK	CGGBP1	EG666648	BCORL1	CXL15	D3YW70	HS3ST1	FAM149A	ARG2
	CAMK2D	BAG3	B9D2	CHAF1A	EG667723	BEND7	CYR61	D3YXG0	HSD17B2	FAM176A	ARHGAP20
	CAMTA2	BAHD1	BACE1	CHAF1B	EG667728	BGN	D3YU50	D3YYU8	HTRA1	FAM184B	ARHGAP24
	CAPN10	BAIAP2L1	BACH2	CHCHD1	EIF2A	BICD2	D3YUT2	D3Z193	IER5	FAM40B	ARHGAP6
	CAPN6	BANP	BAI3	CHCHD10	EIF2S2	BIN1	D3YW70	D3Z1Y0	IL13RA1	FAM46C	ARHGDIB
	CAR12	BAP1	BAP1	CHCHD4	EIF2S3X	BLCAP	D3YXG0	D3Z1Y8	IL1RAP	FAM81A	ARHGEF26
	CARHSP1	BATF3	BARHL2	CHEK1	EIF3A	BLMH	D3YYU8	D3Z2H9	IL1RL2	FARP2	ARHGEF33
	CARKD	BAZ1A	BBS12	CHFR	EIF4E	BNC1	D3Z193	D3Z2R0	IL33	FBN1	ARHGEF5
	CASKIN2	BBX	BBS7	CHMP4B	EIF4G1	BNC2	D3Z1Y0	D3Z4M6	ILDR2	FCGR3	ARID5B
	CASP6	BC003965	BC005764	CHMP5	EIF4G2	BPTF	D3Z1Y8	D3Z4R4	INADL	FGA	ARNTL2
	CASP8	BC006779	BC017158	CHMP6	ELAVL2	BRDT	D3Z2H9	D3Z5F7	IRF2	FGB	ARPP21
	CBARA1	BC013529	BC017643	CHTF18	ELL2	BTBD7	D3Z2R0	D3Z689	IRS4	FGF10	ARR3
	CBLB	BC016495	BC017647	CIB1	ELP2	BTG2	D3Z4M6	D3Z6J4	ISL1	FGF2	ARSB
	CBX4	BC017643	BC019943	CISD1	EMB	BZRAP1	D3Z4R4	D3Z6Q6	ITGB1	FGF7	ARSJ
	CCBE1	BC018473	BC022687	CISH2	ENOPH1	C030027H14RIK	D3Z5F7	D3Z7Q1	JAKMIP1	FGG	ARX
	CCDC120	BC021891	BC023829	CKB	ENSMUSG00000054212	C030033M19RIK	D3Z689	DAPP1	KCNJ2	FHDC1	ASAH2
	CCDC47	BC023829	BC025920	CKMT2	EPHB4	C130073O12RIK	D3Z6J4	DBND1	KCNQ5	FHL1	ASB13
	CCDC53	BC024978	BC026590	CKS2	ERGIC1	C130090G16RIK	D3Z6Q6	DBND2	KDELR3	FHL2	ASB17
	CCDC56	BC029722	BC030307	CLDN7	ESPL1	C230027D02RIK	D3Z7Q1	DCBD2	KLB	FIGN	ASB5
	CCDC64B	BC034090	BC037034	CLIC4	ESRRB	C230040D10RIK	DAPP1	DDAH1	KLF5	FILIP1L	ASPA
	CCDC72	BC046404	BC043934	CLINT1	ETFA	C230043G09RIK	DBND1	DDAH2	KLK1	FLRT1	ASPN
	CCDC80	BC049762	BC046404	CLPP	ETFB	C230060L03RIK	DBND2	DESC4	KRT222	FLRT2	ASZ1
	CCM2	BCAR1	BC068157	CLPTM1L	ETNK1	C230095J06RIK	DCBD2	DESP	KRT8	FLRT3	ATF3
	CCNT1	BCL2L1	BC089491	CLTA	ETV1	C230096C10RIK	DDAH1	DLX1	LAMA1	FLT1	ATP11A
	CCRL2	BCL9L	BCHE	CMTM4	ETV5	C3	DDAH2	DLX2	LETMD1	FMN1	ATP1B4
	CCS	BCOR	BCL2	CMTM6	EVI5	C330018C16RIK	DEN5A	DLX3	LGALS2	FOSL2	ATP6V0D2
	CD14	BDH1	BCL2L2	CNO	EXOSC4	C330036H15RIK	DEN5B	DLX4	LGMN	FOXA2	ATP6V1C2
	CD151	BDP1	BCL7A	CNPY1	EXOSC5	C330049H01RIK	DESC4	DLX5	LGR6	FOXC1	ATP8B1
	CD164	BEND6	BCL7C	COMMD3	EXOSC7	C430002D13RIK	DESP	DLX6	LHFPL2	FOXC2	ATRNL1
	CD177	BEND7	BEND6	COPS5	EXTL3	C430015A10RIK	DLX1	DMBX1	LHX1	FOXD1	ATXN1
	CD200	BEST3	BET1	COPS7A	EZH2	C730013O11RIK	DLX2	DMD	LHX2	FOXD2	ATXN7
	CD274	BGLAP-RS1	BEX2	COPS8	F8A	CACNA1H	DLX3	DMRT3	LIMCH1	FOXG1	AU015836
	CD2AP	BGLAP2	BHLHE22	CORO1C	FAM171A1	CADPS2	DLX4	DMRTA	LIN28B	FOXQ1	AU021760
	CD55	BHLHE40	BICC1	COX17	FAM173A	CALCOCO1	DLX5	DMRTB	LIPG	FRK	AW011738
	CD63	BHLHE41	BIN1	COX18	FAM173B	CAMK2B	DLX6	DMRTC	LPAR3	FRMD4B	AXL
	CDADC1	BICD2	BIVM	COX5A	FAM60A	CAMK2G	DMBX1	DMRTD	LRRC8E	FRZB	AY512915
	CDC14A	BIN1	BMP1	COX5B	FARSB	CAMK2N1	DMD	DMTA2	LY6A	FXYD3	B130019D13RIK
	CDC42	BIRC3	BMP6	COX6A1	FBXO22	CAMTA2	DMRT3	DRGX	LY6H	GABRA4	B130021B11RIK
	CDC42EP2	BLCAP	BMP7	COX6B1	FBXO28	CAPN5	DMRTA	DRP2	LY6K	GALNT12	B230120H23RIK
	CDC42SE2	BMP1	BMPR1A	COX6C	FBXO6	CASP9	DMRTB	DSCAM	MAEL	GALNT3	B230209E15RIK
	CDKL5	BMP6	BNIP2	COX7A1	FEN1	CAT	DMRTC	DTBP1	MAF	GALNTL5	B230216G23RIK
	CDKN2A	BMP8A	BNIP3L	COX7A2	FGFR2	CBARA1	DMRTD	DTNB	MAL	GATA2	B230216N24RIK
	CDKN2C	BMPR1A	BOC	CPHX	FH1	CBLN1	DMTA2	DUPD1	MBD2	GATA3	B3GALNT1
	CDKN2D	BMPR2	BOLA3	CSDA	FIGNL1	CCDC114	DRGX	DUS1	MBOAT1	GATA4	B3GALT1
	CDO1	BNIP2	BRD7	CSNK1G2	FKBP8	CCDC120	DRP2	DUS10	MEI1	GATA6	B3GNT3
	CERK	BRAP	BRD9	CTAGE5	FRAT2	CCDC150	DSCAM	DUS12	MEIS1	GATM	B4GALNT1
	CFL2	BRP44	BRDT	CTF1	FTSJ	CCDC21	DTBP1	DUS13	MEIS2	GCNT1	B4GALNT2
	CFLAR	BSG	BRSK2	CTNNA1	FXYD6	CCDC46	DTNB	DUS14	MELA	GEM	B630019K06RIK
	CGREF1	BST1	BTAF1	CTNNAL1	FZD10	CCL4	DUPD1	DUS15	MEX3B	GFPT1	BACE2
	CGRRF1	BST2	BTBD1	CXCR4	FZD7	CCNG2	DUS1	DUS18	MGAT5	GFRA2	BACH2
	CHD2	BTBD1	BTF3L4	CXXC6	GANAB	CCNI	DUS10	DUS2	MNX1	GGT1	BAG2
	CHMP2B	BTBD16	BVES	CYC1	GAPDH	CCNJL	DUS12	DUS21	MOB3B	GHR	BARX1
	CHN2	BTBD7	C030034I22RIK	CYCT	GAS5	CCNO	DUS13	DUS22	MORC4	GJA3	BB283564
	CHPT1	BTBD9	C130021I20RIK	D030070L09RIK	GBX2	CD2	DUS14	DUS26	MOV10L1	GLIPR1	BC016579
	CHST14	BTD	C130022K22RIK	D130063H01RIK	GCLM	CD47	DUS15	DUS27	MPZL2	GLIS3	BC017158
	CIT	BTG2	C1D	D14ERTD449E	GCS1	CD81	DUS18	DUS28	MRAS	GLRB	BC021891
	CITED1	C030046E11RIK	C1GALT1C1	D17WSU104E	GDF3	CDC25B	DUS2	DUS3	MSX2	GM15050	BC025446
	CIZ1	C130021I20RIK	C230013L11RIK	D19BWG1357E	GFER	CDH15	DUS21	DUS4	MTHFD2L	GM17501	BC026585
	CKLF	C130040N14RIK	C430048L16RIK	D230037D09RIK	GINS1	CDKL2	DUS22	DUS6	MTMR11	GM17733	BC031361
	CLASP1	C1QL2	C530008M17RIK	D2BWG1335E	GJB3	CDKN2A	DUS26	DUS7	MTTP	GM19270	BC061194
	CLCN2	C1QTNF6	C630004H02RIK	D2WSU81E	GLRX	CEBPD	DUS27	DUS8	MUG1	GM1971	BC064078
	CLCN5	C230062I16RIK	C630016N16RIK	D830048B13RIK	GLRX1	CENPJ	DUS28	DVL2	MYBPC1	GM20556	BCHE
	CLDN9	C230071H18RIK	C630050I24RIK	D930020N02RIK	GLRX2	CENTG3	DUS3	DYTN	MYO5B	GM266	BCL2
	CLIC1	C330019G07RIK	C730034F03RIK	DARS	GLT25D1	CEP120	DUS4	E9PUR4	MYO6	GM2694	BCLAF1
	CLIP1	C530005A16RIK	C85492	DBF4	GLUD1	CEP170	DUS6	E9PUU8	MYZAP	GM364	BEND5
	CLK1	C77080	CACNA1C	DBI	GM169	CEPT1	DUS7	E9PUX2	NA	GM4640	BGN
	CLK2	C78339	CACNA1G	DCAKD	GM817	CGN	DUS8	E9PV66	NEDD9	GM5082	BHMT
	CLK3	CAB39	CACNA2D3	DDX17	GMNN	CHD1L	DVL2	E9PVD3	NFATC1	GM8350	BHMT2
	CLN8	CABLES1	CACNG4	DDX19A	GNG13	CHD5	DYTN	E9PVI3	NFIA	GNG12	BICC1
	CMTM2A	CACNA1G	CADM1	DDX21	GNPAT	CHD7	E9PUR4	E9PW00	NFKBIE	GOLT1A	BIN1
	CMTM3	CACNB3	CADM4	DDX39	GNPDA1	CHI3L1	E9PUU8	E9PWQ3	NHSL2	GPR124	BMI1
	CMTM8	CALD1	CADPS	DEB1	GNPNAT1	CHMP1B	E9PUX2	E9PWU6	NMNAT3	GPR126	BMP1
	CNDP2	CAMK2D	CADPS2	DEFB42	GPBP1	CHRD	E9PV66	E9PX29	NOL3	GPR56	BMP2
	CNIH	CAML	CALCRL	DEGS1	GPX1	CHST1	E9PVD3	E9PX61	NOSTRIN	GPR64	BMP2K
	CNN2	CAMSAP1	CALD1	DEK	GPX4	CISH	E9PVI3	E9PX70	NPL	GPR85	BMP4
	CNO	CAP1	CALM2	DENND1C	GRWD1	CITED2	E9PW00	E9PXB7	NPNT	GPRC5A	BMP5
	CNOT6	CAPN1	CALU	DGCR8	GSPT1	CLASP1	E9PWQ3	E9PXE5	NPTX2	GPRC5C	BMP6
	CNPY4	CAPN2	CAMK1G	DIS3	GSTM3	CLDN11	E9PWU6	E9PXW9	NR2F1	GPX2	BMP8B
	CNTN4	CAPN7	CAMK2D	DKC1	H2AFX	CLGN	E9PX29	E9PY62	NR2F2	GRAMD1C	BMPER
	COBLL1	CAR4	CAML	DNA2	HADH	CLN3	E9PX61	E9PYH0	NR4A2	GRIK3	BNC2
	COL27A1	CARD10	CAPN2	DNAJC15	HECTD1	CLPB	E9PX70	E9PYS1	NR6A1	GSN	BOLL
	COL4A1	CARD14	CAPN6	DNAJC8	HELLS	CLSTN1	E9PXB7	E9PYZ5	NRG1	GSTK1	BRI3BP
	COL4A3BP	CARKD	CAR15	DNCLC1	HESX1	CLSTN3	E9PXE5	E9PZ16	NRK	GTF2A1L	BST1
	COMMD3	CASC3	CARKD	DOCK1	HIAT1	CN716893	E9PXW9	E9PZ19	NRN1	GZMD	BTN1A1
	CORIN	CASD1	CARTPT	DPH1	HINT2	CNGA3	E9PXW9	E9Q021	NTF3	H2-AB1	C030004G16RIK
	CORO1C	CASKIN1	CASD1	DPH2L1	HIST1H1A	CNGB1	E9PY62	E9Q072	NTRK3	H2-OA	C030009O12RIK
	CPEB4	CASKIN2	CASKIN1	DPM3	HIST1H2AD	CNTN6	E9PYH0	E9Q0S6	NXF7	H2-Q10	C030013C21RIK
	CPNE8	CASP4	CASP2	DPP7	HIST1H2AF	COG2	E9PYS1	E9Q174	OAZ3	HAMP	C030017B01RIK
	CPOX	CASP8	CASP6	DPPA2	HIST1H2AG	COG6	E9PYZ5	E9Q180	OIT3	HAND1	C030034E14RIK
	CPT1C	CAST	CBARA1	DPPA5	HIST1H2AH	COL1A1	E9PZ16	E9Q1B5	OLFR75-PS1	HAND2	C030046G05
	CPT2	CATSPER2	CBLB	DPY30	HIST1H2AI	COL1A2	E9PZ19	E9Q1F5	OSR2	HCRTR1	C130021I20RIK
	CPZ	CAV1	CBLN1	DSCR2	HIST1H2AK	COL22A1	E9Q021	E9Q1V8	OTX1	HDC	C130030K03RIK
	CRAT	CAV2	CBX8	DSG2	HIST1H2AN	COL3A1	E9Q072	E9Q264	P4HA3	HIPK2	C130073F10RIK
	CREB3	CBARA1	CCDC103	DTYMK	HIST1H2AO	COL4A1	E9Q0S6	E9Q2H1	PARM1	HIVEP1	C130078N14
	CREB3L2	CBL	CCDC104	DUSP1	HIST1H3E	COL4A2	E9Q174	E9Q2S0	PAX3	HKDC1	C1QB
	CREB5	CBX4	CCDC150	DUSP12	HIST2H2AB	COL4A5	E9Q180	E9Q3A7	PAX9	HMGA2	C1QL3
	CRLF3	CC2D1A	CCDC23	DUSP4	HIST2H2AC	COL5A1	E9Q1B5	E9Q3P4	PCP4	HMGN3	C1QTNF3
	CRTC3	CCDC105	CCDC32	DUSP6	HMGB2	COL6A1	E9Q1F5	E9Q3R3	PDGFRA	HMX1	C1S
	CRYAB	CCDC109A	CCDC34	DUSP7	HNRNPC	COL9A3	E9Q1V8	E9Q3Y8	PDSS2	HMX2	C230004F18RIK
	CS	CCDC120	CCDC50	DUT	HNRNPD	COPB2	E9Q264	E9Q4D0	PDX1	HNF4A	C330026N13RIK
	CSF1	CCDC122	CCDC53	DYNLL1	HNRNPH1	COQ10B	E9Q2H1	E9Q4D2	PEG10	HOPX	C3AR1
	CSGALNACT1	CCDC23	CCDC57	E030040N07RIK	HNRPA0	CORO1A	E9Q2S0	E9Q4J4	PGA5	HOXA1	C4BP-PS1
	CSNK1G3	CCDC33	CCDC72	E130012A19RIK	HNRPAB	COX7A2L	E9Q3A7	E9Q4Z5	PGLYRP1	HOXA10	C530008M17RIK
	CSRP2	CCDC45	CCDC73	E2F1	HNRPC	COX7B2	E9Q3P4	E9Q5T9	PHLDA1	HOXA11	C77137
	CTDSPL	CCDC46	CCDC88A	E2F2	HRMT1L2	COX8C	E9Q3R3	E9Q622	PIK3CD	HOXA11AS	C78891
	CTNNBIP1	CCDC50	CCDC96	E2F3	HSPA14	CSDE1	E9Q3Y8	E9Q6C7	PIP5K1B	HOXA2	C78948
	CTSD	CCDC69	CCL25	E2F4	HSPD1	CSNK1G1	E9Q4D0	E9Q6K6	PITX1	HOXA3	C79122
	CTSZ	CCDC71	CCND1	E2F5	IAH1	CSRNP2	E9Q4D2	E9Q6R7	PIWIL2	HOXA4	C79130
	CUL4A	CCDC80	CCND2	E430003D02RIK	IDE	CST9	E9Q4J4	E9Q7P1	PLA2G12B	HOXA5	C79329
	CUL7	CCDC86	CCNI	E430003J01RIK	IDH2	CTDSP2	E9Q4Z5	E9Q7X7	PLCXD3	HOXA9	C87198
	CUTC	CCDC92	CCNJ	E430031D18RIK	IDI1	CTHRC1	E9Q5T9	E9Q854	PLEKHA6	HOXB6	CACNA1D
	CXADR	CCDC93	CCNJL	EBP	IFITM1	CTNND2	E9Q622	E9Q8E2	PODXL	HOXC10	CACNA2D1
	CXX1C	CCDC97	CCNY	EBPL	IFITM3	CTNS	E9Q6C7	E9Q8H4	POGK	HOXC13	CACNB2
	CYB561D1	CCL2	CD24A	ECHDC2	IGF2BP3	CTSF	E9Q6K6	E9Q8J3	POU3F3	HOXC4	CADM2
	CYP27A1	CCL25	CD47	EG216082	IKBKAP	CTXN1	E9Q6R7	E9Q8U0	PPARGC1A	HOXC5	CADPS2
	CYP46A1	CCM2	CD99L2	EG216185	INCENP	CUGBP2	E9Q7P1	E9Q9Q6	PRDM16	HOXC8	CALB1
	CYP4V3	CCNE2	CDC123	EG269105	INSM1	CXXC4	E9Q7X7	E9QA62	PRL3A1	HOXD1	CALCR
	CYTH1	CCT2	CDC16	EG432879	IPO7	CYP17A1	E9Q854	E9QA97	PROKR1	HOXD10	CAMK2A
	D130007C19RIK	CCT4	CDC25C	EG433229	IRF1	CYP2C55	E9Q8E2	E9QAF4	PRSS35	HOXD11	CAMK2D
	D17WSU104E	CD109	CDC42SE2	EG433923	IRF2BP1	CYP2S1	E9Q8H4	E9QAH6	PSMD9	HOXD13	CAMK2N1
	D330050I16RIK	CD164	CDC7	EG434401	ISL2	CYP4F16	E9Q8J3	E9QAQ0	PTBP1	HOXD4	CAMK4
	D5ERTD579E	CD248	CDH11	EG434760	JAGN1	CYR61	E9Q8U0	E9QJZ6	PTGS1	HOXD8	CAP2
	D8ERTD82E	CD274	CDH2	EG622339	JTB	D030028O16RIK	E9Q9Q6	E9QK04	PTH1R	HOXD9	CAPN6
	DAF2	CD28	CDH6	EG625349	KCNK1	D030063E12	E9QA62	E9QK39	RAB17	HPCAL4	CAR12
	DAPK3	CD44	CDK4	EG627299	KCNK5	D030072B18RIK	E9QA97	E9QK76	RAB20	HPN	CAR13
	DBNDD2	CD63	CDON	EG632248	KCTD3	D0H4S114	E9QAF4	E9QK78	RAB27A	HPSE	CAR4
	DCTN2	CD82	CDR2L	EG632352	KEAP1	D10BWG1379E	E9QAH6	E9QKY4	RAB6B	HRH1	CAR8
	DCTN6	CD9	CECR6	EG666231	KIF11	D12ERTD647E	E9QAQ0	E9QLF6	RAB8A	HS3ST1	CARD6
	DCUN1D1	CD99L2	CELSR1	EG666609	KIF15	D15WSU169E	E9QJZ6	E9QM21	RAG2	HSD17B2	CASP1
	DCUN1D4	CDA	CENPJ	EG667190	KIF2C	D1ERTD471E	E9QK04	E9QM91	RANBP3L	HTRA1	CASP12
	DCXR	CDADC1	CENPK	EG667723	KIT	D230021E06RIK	E9QK39	E9QMA6	RAPGEF3	ID3	CASP14
	DDAH1	CDC16	CEP110	EG667728	KLF8	D330045A20RIK	E9QK76	E9QMC1	RASEF	IER5	CASP8
	DDX26B	CDC42BPB	CEP170	EGFP	KNDC1	D4ERTD681E	E9QK78	E9QMD3	RBM44	IGF1	CAV1
	DENND2A	CDC42BPG	CEP350	EGLN3	KNTC1	D630004K10RIK	E9QKY4	E9QMX0	RBM47	IGF2	CAV2
	DENND5A	CDC42EP1	CERCAM	EIF2S3X	KPNA2	D630042P16RIK	E9QLF6	E9QNF7	RERG	IGFBP4	CBFA2T3
	DEPDC5	CDC42EP2	CERK	EIF3A	KPNA3	D830037I21RIK	E9QM21	E9QNP6	RGS20	IGFBP5	CBX4
	DGKG	CDCP1	CETN2	EIF3EIP	KPNA4	D9ERTD392E	E9QM91	E9QNY3	RHOBTB1	IGSF11	CBX8
	DGKQ	CDH1	CETN4	EIF4E	KRCC1	DAB2IP	E9QMA6	E9QP49	RHOX13	IKBKE	CCBE1
	DHRS11	CDH24	CFL2	EIF4EBP1	KTN1	DAPK1	E9QMC1	E9QPR6	RIPPLY3	IL10RB	CCDC109B
	DHRS13	CDIPT	CFLAR	EIF4EL3	L1TD1	DAPK2	E9QMD3	E9QPR7	RNF17	IL13RA1	CCDC122
	DHX57	CDK5	CGRRF1	EIF4G1	L7RN6	DBNDD2	E9QMX0	E9QPU5	RNF219	IL1RL2	CCDC141
	DIP2A	CDKL2	CHCHD1	EIF4G2	LAGE3	DDAH1	E9QNF7	E9QPX1	ROBO3	IL33	CCDC158
	DLD	CDKN1C	CHD2	EIF4H	LAS1L	DDR1	E9QNP6	E9QQ56	RP2H	INADL	CCDC159
	DLEU2	CDKN2AIP	CHD3	ELAVL2	LASS5	DDX24	E9QNY3	ECM2	RSAD1	IQUB	CCDC28B
	DNAJA4	CDKN2B	CHGB	ELF2	LBR	DDX25	E9QP49	ECP1	RUNX1	IRF2	CCDC68
	DNAJB2	CENPJ	CHODL	ELP2	LEFTY1	DDX26	E9QPG2	ECP2	RUNX3	IRF4	CCDC79
	DNAJB3	CEP170	CHRNA4	EMB	LEFTY2	DDX4	E9QPR6	EDA	S100G	IRF8	CCDC80
	DNAJC1	CEP63	CHST11	ENOPH1	LEMD2	DDX41	E9QPR7	EDIL3	SATB2	IRS4	CCDC89
	DNAJC10	CFL2	CHST2	ENSMUSG00000054212	LHX1	DEFB19	E9QPU5	EFHD1	SCUBE2	ISG20	CCDC90A
	DNAJC22	CGN	CHSY3	EPHB4	LIMA1	DEFB36	E9QPX1	EGFLA	SEMA3F	ISL1	CCK
	DNASE2A	CGRRF1	CIB2	ERGIC1	LIPH	DENND2A	E9QQ56	EGLN	SEPT12	ITGA7	CCKAR
	DNMBP	CHCHD1	CITED1	ERP29	LMAN1	DENND5A	ECM2	EGR1	SERPINA3M	ITIH5	CCL17
	DOCK5	CHMP2B	CIZ1	ESRRB	LMNB2	DEPDC1B	ECP1	EGR2	SERPINB5	JAKMIP1	CCL2
	DONSON	CHMP4B	CLASP1	ETFA	LMO1	DGAT2	ECP2	EGR3	SERPINB6B	JAZF1	CCL7
	DPM1	CHRDL2	CLCC1	ETFB	LOC100039175	DGKA	EDA	EGR4	SERPINH1	KALRN	CCL9
	DPP4	CHRNA2	CLCN4-2	ETV5	LOC100039786	DGKD	EDIL3	EHBP1	SFMBT2	KCNA1	CCND2
	DPP8	CHST1	CLDN10	EXOSC2	LOC100040016	DHRS1	EFHD1	EHF	SGIP1	KCNG1	CD14
	DPY19L1	CHST11	CLDN12	EXOSC4	LOC100041103	DHX35	EGFLA	ELF1	SGPP1	KCNJ6	CD163
	DSCR3	CHST13	CLEC2L	EXOSC5	LOC100041585	DHX38	EGLN	ELF2	SGPP2	KCNQ5	CD200
	DSTN	CHST14	CLIC1	EXOSC6	LOC100042074	DIABLO	EGR1	ELF3	SIX3OS1	KHDC3	CD200R3
	DTNBP1	CHST2	CLK3	EXOSC7	LOC100042427	DLGAP3	EGR2	ELF4	SLC13A5	KLB	CD209G
	DUSP10	CHST5	CLSTN2	EXTL3	LOC100042773	DLGAP4	EGR3	ELF5	SLC16A7	KLHDC8A	CD24A
	DUSP16	CHST8	CLUAP1	EZH2	LOC100043391	DLK1	EGR4	ELK1	SLC25A24	KLK1	CD28
	DUSP22	CHSY3	CMKLR1	FAM173B	LOC100043796	DLX3	EHBP1	ELK3	SLC25A31	KNDC1	CD34
	DUSP8	CIB2	CML1	FAM60A	LOC100043906	DMRTC2	EHF	ELK4	SLC2A2	KRT18	CD38
	DVL1	CIC	CMTM3	FARSB	LOC100044124	DNAHC5	EHF	ELTD1	SLC35D3	KRT19	CD3G
	DYDC2	CLCN4-2	CMTM8	FAT1	LOC100044172	DNAJC10	ELF1	EMID1	SLC36A4	KRT7	CD40
	DYNC1I2	CLDN23	CNIH	FBXL14	LOC100044779	DNMT3A	ELF1	EMID2	SLC38A5	KRT8	CD44
	E130303B06RIK	CLDN7	CNIH3	FBXO22	LOC100044842	DNMT3B	ELF2	EMR4	SLC39A8	KRTDAP	CD53
	E230019M04RIK	CLEC7A	CNIH4	FBXO5	LOC100044948	DNMT3L	ELF2	ENTK	SLC40A1	L3MBTL3	CD55
	E2F6	CLIC1	CNOT7	FBXO6	LOC100044968	DOCK11	ELF3	EOMES	SLC44A3	LAD1	CD80
	E330037G11RIK	CLIC4	CNPY4	FDPS	LOC100045300	DPEP3	ELF3	EPOR	SLC4A5	LAMA1	CD82
	EBPL	CLINT1	CNTLN	FEN1	LOC100045617	DPP9	ELF4	EPYC	SLC6A1	LAMA4	CD83
	EDEM1	CLIP1	CNTN1	FGFR2	LOC100045688	DPPA4	ELF4	ERF	SLC7A2	LAMB1	CD86
	EDF1	CLIP2	CNTNAP2	FH1	LOC100046039	DSCR1L2	ELF5	ERG	SLCO2A1	LAMC2	CD93
	EDN1	CLK3	COASY	FIGNL1	LOC100046088	DTX2	ELF5	ETS1	SLCO3A1	LATS2	CDC42EP1
	EEA1	CLK4	COG5	FKBP8	LOC100046168	DUSP10	ELK1	ETS2	SLITRK3	LCE1A1	CDCP1
	EFCAB4B	CLN3	COL11A1	FNBP1	LOC100046211	DUSP18	ELK3	ETV1	SMARCA2	LCP1	CDH11
	EFCAB7	CLN5	COL12A1	FNTB	LOC100046395	DUSP26	ELK4	ETV5	SMR3A	LEPR	CDH13
	EFEMP2	CLN8	COL23A1	FOXH1	LOC100046513	DYNC1H1	ELTD1	ETV6	SNAP91	LETMD1	CDH17
	EFNA3	CLPTM1L	COL27A1	FRAT2	LOC100046898	DYNC1LI2	EMID1	EVC	SNX24	LGALS12	CDH18
	EFR3A	CLSTN2	COL2A1	FTSJ	LOC100047028	E030026I10RIK	EMID2	EVX1	SOX17	LGALS2	CDH5
	EGF	CLTA	COL4A2	FURIN	LOC100047184	E030049G20RIK	EMR4	EVX2	SOX7	LGI2	CDK14
	EGR2	CLTB	COL4A5	FZD10	LOC100047421	E230027K01RIK	ENTK	EX3L1	SPANXN4	LGMN	CDKN2A
	EHBP1	CLU	COL4A6	FZD7	LOC100047486	E2F6	EOMES	EX3L4	SPIC	LHFP	CDKN2B
	EHD1	CMAH	COL5A1	GALK1	LOC100048046	E330016A19RIK	EPOR	F132B	SPINK3	LHFPL2	CDX2
	EHD2	CMPK2	COLEC12	GALNT11	LOC100048362	E330036I19RIK	EPYC	F2Z3U4	SPP2	LHX1	CEACAM10
	EHHADH	CMTM3	COMMD6	GALT	LOC100048483	ECE1	ERF	F2Z461	SRGN	LHX2	CEACAM11
	EIF2AK4	CMTM4	COPG2	GAPDH	LOC193533	EDC4	ERG	F6QL59	SRSF12	LHX9	CEBPA
	EIF2C4	CMTM8	COPS3	GART	LOC219049	EDNRA	ETS1	F6QNG5	ST3GAL1	LIMCH1	CEP350
	ELAC1	CNKSR1	COPZ2	GAS5	LOC219106	EEF1A2	ETS2	F6SUJ2	ST3GAL6	LIPG	CER1
	ELMO3	CNN2	COQ2	GBX2	LOC226017	EFCAB1	ETV1	F6SYM6	ST6GALNAC3	LMNA	CFTR
	ELMOD3	CNN3	CORIN	GCAP27	LOC230185	EFNA5	ETV5	F6UCX4	ST8SIA4	LMX1B	CGRRF1
	ELOVL1	COBLL1	COX4NB	GDF3	LOC234987	EG210155	ETV6	F6URP1	STK31	LPAR3	CH25H
	EME2	COG1	COX7A2L	GFER	LOC241621	EG226654	EVC	F6VXB8	STXBP5L	LRP8	CHL1
	EMID1	COL12A1	CPD	GINS1	LOC245573	EG330503	EVX1	F6WTT4	STYK1	LRRC8C	CHML
	EML3	COL16A1	CPE	GJB3	LOC271490	EG434729	EVX2	F6WTU6	SUSD1	LRRC8E	CHN2
	ENPP1	COL23A1	CPNE2	GKAP1	LOC278105	EG546143	EX3L1	F6XWB2	SVS2	LRRK1	CHPF2
	ENTPD5	COL4A1	CPSF6	GLDC	LOC329750	EG546282	EX3L4	F6Y2T6	SYCP2	LTBR	CHRDL1
	EPAS1	COL4A2	CRABP1	GLOD4	LOC380626	EG623230	F132B	F6YCR7	SYNPR	LY6A	CHRNA4
	EPB4.1	COL4A3BP	CRABP2	GLRX	LOC380665	EG627624	F2Z3U4	F6YUX7	TAC1	LY6H	CHRNA5
	EPB4.1L3	COL5A1	CRB2	GLRX1	LOC380896	EG629383	F2Z461	F7BJK1	TAF7L	LYPD6	CHST1
	EPB4.1L5	COL8A1	CREB1	GLRX2	LOC381398	EG665369	F6QL59	F7C5V8	TAL1	LYZ1	CHST11
	EPDR1	COMMD2	CREB3	GLRX5	LOC381649	EGR1	F6QNG5	F7CKP4	TBC1D24	MAF	CHST15
	EPN1	COMMD7	CREB3L2	GLS2	LOC382092	EGR4	F6SUJ2	F7CL55	TBP	MAL	CHST8
	EPN2	COMP	CREG1	GLT25D1	LOC382461	EHBP1	F6SYM6	F7D4R8	TBX1	MAL2	CHSY3
	EPS15	COMTD1	CRK	GLUD1	LOC382596	EHMT2	F6UCX4	F8VPK8	TBX15	MAMDC2	CHURC1
	ERBB2	COQ10B	CROT	GM169	LOC383897	EIF5A2	F6URP1	F8VPQ6	TBX18	MAMSTR	CIB2
	ERCC5	CORO1B	CSNK1D	GMNN	LOC384338	ELA2A	F6VXB8	F8VPR1	TBX20	MAN1A	CITED1
	ERGIC3	CORO2A	CSNK1E	GNA14	LOC385905	ELL3	F6VYK1	F8VPT7	TBX3	MANEAL	CLASP2
	ERLIN1	COTL1	CSNK1G3	GNA-RS1	LOC545866	ELOVL4	F6WTT4	F8VPU2	TBX5	MBOAT1	CLCF1
	ERN1	COX5B	CSNK2A2	GNL3	LOC624662	EMP1	F6WTU6	F8VPZ4	TCF23	MBP	CLCN4-2
	ERP29	CPD	CSTF2T	GNPNAT1	LOC627245	EMP3	F6XWB2	F8VQ03	TCF7L2	MCC	CLCN5
	ESRRG	CPEB2	CTBP1	GNPTG	LOC635470	EN1	F6Y2T6	F8VQ07	TCHH	MEGF9	CLDN11
	ETL4	CPEB4	CTDSP2	GPX1	LOC638034	ENO2	F6YCR7	F8VQ40	TCRA	MEIS1	CLDN23
	ETS2	CPLX3	CTNNBIP1	GPX4	LOC639931	ENPEP	F6YUX7	F8VQ43	TDRD1	MEIS2	CLDN6
	EXT1	CPNE7	CTNS	GRCC10	LOC640739	ENSMUSG00000043795	F7BJK1	F8VQ78	TDRKH	MELA	CLEC1A
	EXT2	CPNE8	CTSB	GRHPR	LOC654426	ENSMUSG00000068790	F7C5V8	F8VQC6	TECPR1	MET	CLEC4E
	EXTL2	CPZ	CUEDC1	GRWD1	LOC665032	ENSMUSG00000073257	F7CKP4	F8VQJ3	TESC	MEX3B	CLEC4N
	F7	CR1L	CUTC	GSPT1	LOC665103	EPB4.1L1	F7CL55	F8VQM0	TEX101	MFSD6	CLIC3
	F730021E23RIK	CRB3	CX3CL1	GSTM3	LOC665682	EPB4.1L3	F7D4R8	F8VQN4	TEX11	MICAL3	CLIC5
	F730043M19RIK	CREB3	CXADR	GSTP1	LOC666676	EPS15	F8VPK8	F8WGF8	TEX12	MKLN1	CLIC6
	F8A	CREB3L4	CXCR4	GSTP2	LOC667519	EXDL1	F8VPQ6	F8WGT4	TEX13	MLKL	CLIP1
	F9	CREG1	CXXC4	GTF3C6	LOC674944	EXTL2	F8VPR1	F8WHU6	TEX15	MNX1	CLMP
	FABP3	CRIM1	CYB561D1	GTPBP3	LOC675534	F730003H07RIK	F8VPT7	F8WIE5	TEX16	MOB3B	CLU
	FADD	CRIP2	CYLD	GTSE1	LOC675933	F830002E14RIK	F8VPU2	F8WIS7	TEX9	MOGAT2	CMAH
	FAM102A	CRISP4	CYP39A1	H2AFJ	LOC677259	FABP9	F8VPZ4	F8WJE8	TFAP2A	MORC4	CMPK1
	FAM105A	CRLF1	CYTH1	H2AFX	LRP11	FAM102A	F8VQ03	FA5	TFEC	MPZL2	CMPK2
	FAM113A	CRLF2	CYTH3	H2AFY	LRPAP1	FAM131A	F8VQ07	FA8	TFPI	MPZL3	CMTM3
	FAM115A	CRTC2	D0H4S114	H2AFZ	LRRC8D	FAM132A	F8VQ40	FA98B	TGFBR1	MSRB3	CNKSR2
	FAM125A	CRTC3	D11WSU99E	HAX1	LSM14A	FAM134B	F8VQ43	FARP2	TIMD2	MSX2	CNTN1
	FAM126A	CRYAB	D130007C19RIK	HELLS	LSM3	FAM135A	F8VQ78	FAT2	TIMM8A2	MTAP6	CNTN3
	FAM131A	CSDE1	D1ERTD622E	HELZ	LSM6	FAM13C	F8VQC6	FBLI1	TMED11	MTMR11	CNTN4
	FAM134A	CSF1	D3ERTD751E	HEY1	LYPLA1	FAM152A	F8VQF3	FBLN1	TMEM108	MTTP	COBLL1
	FAM134B	CSF1R	D430042O09RIK	HIAT1	LYRM5	FAM168B	F8VQJ3	FBLN3	TMEM116	MUM1L1	COG5
	FAM149A	CSGALNACT1	D5ERTD579E	HIC2	MAK3	FAM178A	F8VQM0	FBLN4	TMEM173	MYL3	COL11A1
	FAM149B	CSK	D630004N19RIK	HINT1	MAPK13	FARS2	F8VQN4	FBLN5	TMEM27	MYO5B	COL12A1
	FAM160B2	CSRP1	D630045J12RIK	HINT2	MCM10	FBXL11	F8WGF8	FBN2	TMEM33	MYO6	COL1A1
	FAM171A1	CSTB	D930015E06RIK	HIRIP3	MCM2	FBXL17	F8WGT4	FER3L	TMEM45B	MYOF	COL1A2
	FAM174A	CTBP1	DACH2	HIST1H1A	MCM4	FBXL20	F8WHU6	FETA	TMLHE	MYRIP	COL25A1
	FAM176B	CTBS	DAGLB	HIST1H2AD	MCM5	FBXO10	F8WIE5	FETUA	TNFRSF11A	MYZAP	COL3A1
	FAM38A	CTDSPL	DAP	HIST1H2AF	MCM6	FBXO36	F8WIS7	FEV	TNIK	NA	COL4A1
	FAM3A	CTLA2A	DBI	HIST1H2AG	MCPH1	FBXO41	F8WJE8	FGD1	TNS4	NCRNA00085	COL4A2
	FAM3C	CTNND1	DBN1	HIST1H2AH	MED21	FCHO1	FA5	FGD2	TPCN1	NEDD9	COL4A5
	FAM55D	CTNS	DBNDD1	HIST1H2AI	MELK	FCHSD2	FA8	FGD3	TRIM44	NELL1	COL5A1
	FAM65A	CTPS	DBNDD2	HIST1H2AK	METTL8	FER1L3	FA98B	FGD4	TSC22D2	NFATC1	COL5A2
	FBF1	CTSL	DCBLD2	HIST1H2AN	METTL9	FHL1	FARP2	FGD6	TSPAN1	NFE2L3	COL6A3
	FBRS	CTSZ	DCHS1	HIST1H2AO	MEX3C	FHOD3	FAT2	FGF1	TSPAN8	NFIA	COL8A1
	FBXL12	CTTNBP2NL	DCK	HIST1H2BE	MGST2	FKBP11	FBLI1	FGF10	TTR	NFIX	COL9A3
	FBXL17	CUL3	DCTN4	HIST1H2BF	MIF	FKBP6	FBLN1	FGF11	UBASH3B	NFKBIE	COLEC12
	FBXL19	CUX1	DCUN1D1	HIST1H2BH	MKI67	FOSB	FBLN3	FGF12	UBE2L6	NHSL2	COQ10A
	FBXL8	CXCL16	DCUN1D2	HIST1H2BJ	MKX	FOSL2	FBLN4	FGF14	UGT2B34	NIPAL1	COX7B2
	FBXO4	CXCR4	DCX	HIST1H2BK	MMD	FOXG1	FBLN5	FGF15	UNC13B	NLRP4F	CPA6
	FBXO46	CYB5D2	DDAH2	HIST1H2BM	MRPL15	FOXJ2	FBN2	FGF16	VAX2	NMNAT3	CPD
	FBXW8	CYP17A1	DDX26B	HIST1H2BN	MRPL17	FOXQ1	FER3L	FGF2	VDAC1	NOL3	CPE
	FBXW9	CYP2R1	DDX5	HIST1H3A	MRPL38	FRG1	FETA	FGF20	VNN1	NOL4	CPEB2
	FCNB	CYTH1	DECR1	HIST1H3D	MRPL50	FRMD6	FETUA	FGF21	VWA2	NOSTRIN	CPM
	FGF10	CYTH3	DENND1A	HIST1H3E	MRPS2	FRMD8	FEV	FGF22	WDR63	NOV	CPNE8
	FHDC1	D17H6S53E	DENND2A	HIST1H4A	MRPS24	FSD1	FGD1	FGF23	WDR96	NOX4	CPXM2
	FHL3	D19WSU162E	DENND4A	HIST2H2AA2	MRPS34	FXYD5	FGD2	FGF5	ZBTB16	NPL	CREB3L2
	FIGN	D230037D09RIK	DENND5A	HIST2H2AB	MRPS35	FYCO1	FGD3	FGF6	ZC3H12A	NPNT	CREBZF
	FIS1	D4ERTD22E	DEXI	HIST2H2AC	MRTO4	FZD2	FGD4	FGF7	ZFAND3	NPPB	CRH
	FKBP1A	D5ERTD579E	DGCR6	HIST2H2BE	MSH6	FZD6	FGD6	FHL1	ZFP119A	NR2F1	CRIM1
	FKBP9	D6WSU116E	DGKK	HMGB1	MTA3	G3BP2	FGF1	FHL2	ZFP467	NR2F2	CRTC3
	FKTN	D730003I15RIK	DHDDS	HMGB2	MTAP	GAA	FGF10	FHL5	ZFP503	NR4A2	CRYAB
	FLRT2	D930014E17RIK	DHFR	HMGN1	MTF2	GAL	FGF11	FIGLA	ZFP572	NRG1	CRYGD
	FMNL3	DAAM1	DHX57	HN1	MTHFD1	GALNTL1	FGF12	FKTN	ZFP711	NRG2	CRYM
	FNDC3B	DACT1	DICER1	HNRNPC	MUSTN1	GARNL1	FGF14	FLI1	ZFP800	NRIP3	CSF1
	FNIP1	DAGLB	DISP1	HNRNPD	MYBL2	GARNL3	FGF15	FLNA	ZFP9	NRK	CSF1R
	FOSL2	DAP	DIXDC1	HNRNPH1	MYCN	GAS8	FGF16	FLNB	ZIC1	NRN1	CSGALNACT1
	FOXB1	DAXX	DKK1	HNRPA0	NANOG	GATM	FGF2	FLNC	ZXDA	NRP1	CSRP1
	FOXC1	DAZAP2	DLEU2	HNRPAB	NARG1L	GCNT1	FGF20	FLT3L		NT5E	CTDSPL
	FOXJ2	DBNDD2	DLG3	HNRPC	NARS	GCSH	FGF21	FMOD		NTF3	CTHRC1
	FOXL2	DCN	DMPK	HNRPH1	NASP	GDF10	FGF22	FOG1		NTRK3	CTLA2A
	FOXS1	DCTN1	DMRT2	HNRPLL	NCAPH2	GDPD1	FGF23	FOG2		NTS	CTLA2B
	FRMPD1	DCTN4	DMRTA1	HPRT1	NCL	GGA2	FGF5	FOS		NXF7	CTNND2
	FRS2	DCUN1D1	DMRTA2	HRAS1	NDFIP1	GHR	FGF6	FOXF2		NXPE4	CTS8
	FST	DDR1	DNAJA4	HRMT1L2	NDUFA12	GJA1	FGF7	FOXG1		OAF	CTSB
	FUT11	DDX17	DNAJB4	HSPA14	NDUFA4	GLCE	FHL1	FOXP4		OIT3	CTSC
	FXC1	DEDD2	DNAJC1	HSPD1	NDUFA5	GLE1L	FHL2	FURIN		ONECUT2	CTSH
	G3BP2	DEM1	DNAJC10	ID3	NDUFC1	GLIPR2	FHL5	G3UVU4		OPHN1	CTSS
	GAA	DENND5A	DNALC4	IDE	NDUFS3	GLTP	FIGLA	G3UW82		OSBPL5	CTTNBP2
	GAB3	DEPDC5	DNASE1L2	IDH2	NDUFV2	GM1141	FKTN	G3UW84		OSMR	CTTNBP2NL
	GABARAP	DERL1	DNTTIP1	IFITM1	NFKBIZ	GM364	FLI1	G3UW90		OSR2	CUBN
	GABPB1	DFFA	DOCK10	IFITM2	NHSL1	GM444	FLNA	G3UX06		OTX1	CX3CL1
	GAK	DGCR2	DOCK4	IFITM3	NID2	GM773	FLNB	G3UXB3		P4HA3	CXADR
	GALE	DHRS13	DOCK7	IFT52	NME1	GM941	FLNC	G3UY18		PAG1	CXCL1
	GALK1	DHRS4	DPH3	IGFBPL1	NME2	GM949	FLT3L	G3X8R8		PAPSS2	CXCL10
	GALNT2	DHRSX	DPM1	INCENP	NODAL	GM967	FMOD	G3X907		PAQR5	CXCL11
	GALNT7	DIRAS2	DPM3	INSM1	NOL5	GM973	FOG1	G3X919		PARM1	CXCL12
	GAS2L3	DKKL1	DPP8	IPO7	NOL8	GNA13	FOG2	G3X995		PARP3	CXCL14
	GATA2	DLD	DPY19L4	IRF2BP1	NOLA1	GNAZ	FOS	G3X9B5		PARP8	CXCL16
	GBA2	DLG3	DPYD	ISL2	NOLA3	GNB4	FOXF2	G3X9D0		PARVA	CXCL3
	GDE1	DLG5	DPYSL2	JAGN1	NOLC1	GNG2	FOXG1	G3X9F5		PAX3	CXCL5
	GDF6	DLGAP4	DPYSL4	JAK3	NOTCH3	GNPTAB	FOXP4	G3X9H6		PAX9	CXCR6
	GEM	DLK1	DPYSL5	JOSD3	NPM3	GNS	FURIN	G3X9P6		PCDH1	CXCR7
	GFPT1	DLK2	DRP2	JTB	NPM3-PS1	GORASP1	G3UVU4	G3X9U1		PCDHB10	CXXC4
	GGA2	DLX2	DSCR3	KARS	NSMCE4A	GPC2	G3UW82	G3X9X6		PCGF5	CYBRD1
	GGCX	DLX4	DSTYK	KCNK1	NTE	GPHA2	G3UW84	G3X9Y9		PCP4	CYP1B1
	GINS3	DMKN	DTNBP1	KCNK5	NUCKS1	GPM6B	G3UW90	G3XA05		PCSK5	CYP24A1
	GK5	DMRT2	DTX4	KCTD3	NUDCD1	GPR137B-PS	G3UW90	G5E830		PDE10A	CYP26A1
	GLB1L	DMRTC1A	DUSP18	KCTD5	NUDT16L1	GPRASP1	G3UX06	G5E843		PDE8A	CYP2J6
	GLIPR1	DMRTC1B	DUSP22	KEAP1	NUDT5	GPX3	G3UXB3	G5E857		PDGFRA	CYP2R1
	GLT8D1	DNAJB1	DUSP23	KIF11	NUP160	GPX8	G3UY18	G5E870		PDGFRB	CYP3A13
	GLTPD2	DNAJB14	DYNC1LI2	KIF15	NUP43	GRAMD4	G3X8R8	G5E874		PDX1	CYP4A12A
	GMPR2	DNAJB2	DYNC2H1	KIF18A	NUP85	GRB10	G3X907	G5E878		PDZRN3	CYP4V3
	GNAI3	DNAJB6	DYNC2LI1	KIF20A	NUPL1	GRB7	G3X919	G5E8B3		PEG3	CYP4X1
	GNAS	DNAJC1	DYNLT3	KIF22	NUSAP1	GRHL2	G3X995	G5E8B6		PGA5	CYP7B1
	GNB1	DNAJC5	DZIP1	KIF23	ODC1	GRIPAP1	G3X9B5	G5E8D0		PGLYRP1	CYR61
	GNE	DNASE1L1	DZIP1L	KIF2C	ORC5L	GSTM5	G3X9D0	G5E8D2		PHACTR2	CYS1
	GNG10	DNASE1L3	E130304F04RIK	KIFC2	OTTMUSG00000010673	GTF2F1	G3X9F5	G5E8E2		PHLDA1	D11ERTD4E
	GNPTAB	DNM2	E130308A19RIK	KIT	OTX2	GUSB	G3X9H6	G5E8M0		PHLDB2	D11ERTD518E
	GNS	DNM3OS	E130309F12RIK	KLF2	OVOL2	H19	G3X9P6	G5E8P6		PIK3AP1	D15ERTD509E
	GORASP1	DNMT1	E2F5	KLF5	OXNAD1	HADHB	G3X9U1	G5E8S5		PIP5K1B	D1ERTD273E
	GORASP2	DNTTIP2	E2F6	KLF8	PA2G4	HAP1	G3X9X6	G5E907		PITX1	D330040H18RIK
	GOSR2	DOCK8	ECHDC1	KLHL26	PAFAH1B3	HBA-A1	G3X9Y9	GA2L1		PKDCC	D3BWG0562E
	GPC4	DOCK9	EDA	KNTC1	PANK2	HBB-B1	G3XA05	GA2L2		PKIA	D530015H24RIK
	GPKOW	DOK4	EDIL3	KPNA3	PARP12	HBB-B2	G5E830	GA2L3		PLA2G12B	D730035F11RIK
	GPR124	DOLK	EDNRA	KRCC1	PCBP1	HDAC11	G5E843	GAB1		PLA2G7	D730048J04RIK
	GPR137	DOT1L	EDNRB	KTI12	PCNA	HDAC5	G5E857	GAB3		PLAC1	D930003E18RIK
	GPR137B	DPF3	EEF1A1	L1TD1	PCNP	HDAC6	G5E870	GABPA		PLAGL1	DAAM2
	GPR146	DPP8	EFCAB7	L7RN6	PDCD10	HDAC7	G5E874	GAS2		PLAT	DAB1
	GPR173	DPY19L4	EFHA1	LAGE3	PDHA1	HEATR1	G5E878	GATA1		PLAUR	DAB2
	GPR180	DPYSL2	EFNA5	LAS1L	PDK1	HECTD2	G5E8B3	GATA2		PLBD1	DAP
	GPX3	DRAP1	EFNB1	LASS2	PDLIM1	HIP1	G5E8B6	GATA3		PLCXD3	DBC1
	GPX8	DSC2	EFNB3	LASS5	PDXP	HMGB2L1	G5E8D0	GATA5		PLEKHG3	DBNDD2
	GRAMD1A	DSCR3	EFR3B	LBR	PDZD8	HMGN3	G5E8D2	GATA6		PLSCR2	DCDC2A
	GRAMD3	DSP	EGLN1	LEFTY2	PECAM1	HMOX1	G5E8E2	GDF1		PMP22	DCLK1
	GREB1	DSTN	EID1	LEMD2	PECR	HMOX2	G5E8M0	GDF11		PODXL	DCP1A
	GRIP1	DTNBP1	EIF1B	LENG8	PEX11B	HNRNPH2	G5E8P6	GDF2		POGK	DCP2
	GSK3B	DUOXA2	EIF2C1	LGALS1	PFN1	HOMER1	G5E8S5	GDF3		POU3F3	DDAH1
	GSTCD	DUSP10	EIF2C4	LHFPL2	PGAM5	HOMER2	G5E907	GDF5		PPARG	DDR2
	GTPBP3	DUSP11	EIF4E1B	LHX1	PGD	HOXC6	GA2L1	GDF6		PPP1R42	DDX58
	GTPBP8	DUSP13	EIF5A2	LIMS1	PGK1	HOXD10	GA2L2	GDF7		PPP2R2B	DGAT2
	GYG	DUSP14	ELAVL1	LMNB2	PGP	HOXD8	GA2L3	GDF8		PRDM16	DGKK
	GYLTL1B	DUSP22	ELAVL4	LOC100039175	PGPEP1	HOXD9	GAB1	GDF9		PRICKLE2	DIRAS2
	HDDC3	DUSP5	ELK4	LOC100039706	PHB2	HS3ST3A1	GAB3	GHRHR		PRKAR1B	DKK1
	HDHD3	DUSP8	ELMO2	LOC100039786	PHF6	HSD17B7	GABPA	GIPR		PRKD1	DKK2
	HDLBP	DUSP9	ELMOD2	LOC100040016	PIGH	HSD3B1	GAS2	GLI2		PRKG2	DKK4
	HEATR2	DVL1	ELOVL2	LOC100040961	PIGL	HSDL1	GATA1	GLI3		PRL3A1	DKKL1
	HEATR5B	DVL3	ELOVL5	LOC100041500	PIGQ	HSPA1B	GATA1	GLP2R		PROCR	DLEU2
	HEATR7A	DYNC1I2	ELP4	LOC100041585	PIK3CB	HSPA2	GATA2	GLR		PROK2	DLK1
	HGD	DYNC1LI2	EMID1	LOC100041797	PIP4K2A	HSPA4L	GATA2	GP112		PROKR1	DLX1
	HGSNAT	DYRK2	EMILIN2	LOC100042427	PITRM1	HSPB8	GATA3	GP126		PRR15	DLX2
	HINT1	DYSF	EML1	LOC100042970	PITX2	HSPBAP1	GATA3	GP128		PRRX1	DMKN
	HIPK1	E130309D02RIK	EMX2	LOC100043391	PLEKHA2	IFI27	GATA5	GP150		PRSS2	DMRT2
	HIPK2	E2F6	ENOX2	LOC100043675	PLEKHG3	IFNAR1	GATA5	GP1BA		PRSS35	DMRT3
	HIVEP2	E2F7	ENTPD5	LOC100043796	PLK1	IFT122	GATA6	GPBAR		PTGER2	DMRTA2
	HMG20B	E2F8	ENTPD7	LOC100043906	PLK4	IFT172	GATA6	GPR56		PTGER4	DMWD
	HMOX2	EDEM1	EPB4.1	LOC100044124	PMF1	IGF1	GDF1	GPR64		PTGS1	DNAJA4
	HOOK3	EEA1	EPHA7	LOC100044172	PML	IGF1R	GDF11	GPR97		PTH1R	DNAJB3
	HOPX	EFHA1	EPHB2	LOC100044177	PMM1	IGF2	GDF2	GRAP		PTK6	DNM3OS
	HOXA5	EFHD2	EPM2AIP1	LOC100044294	PNPLA6	IGFBP2	GDF3	GRAP2		PTPN13	DOC2B
	HOXC4	EFNA5	EPS15	LOC100044779	PNPO	IGFBP5	GDF5	GRB2		PTPN20	DPP4
	HOXC6	EFNB1	EPS15L1	LOC100044948	POLD2	IGH-6	GDF6	GRHL1		PTPRB	DPY19L3
	HPD	EGFR	ERBB2	LOC100044968	POLI	IGSF11	GDF7	GRHL2		PTPRD	DRAM1
	HPS5	EHBP1	ERBB2IP	LOC100045300	POLR1C	IGSF3	GDF8	GRHL3		PYGL	DSC2
	HS1BP3	EHBP1L1	ERCC4	LOC100045567	POLR1D	IGSF4A	GDF9	GROA		PYY	DSC3
	HS2ST1	EHD1	ERLIN2	LOC100045617	POLR2L	IL13RA1	GHRHR	GSC		RAB11FIP5	DSG2
	HS3ST3A1	EHD2	ESD	LOC100045677	POLR3H	IL1R1	GIPR	GSK3A		RAB20	DSP
	HS6ST2	EHHADH	ETFDH	LOC100045688	POMP	IL31RA	GLI2	GSK3B		RAB27B	DTNA
	HSBP1	EIF2AK2	ETS1	LOC100045697	PPA1	ING2	GLI3	GSX2		RAB6B	DUOXA1
	HSDL1	EIF2C2	EVI5L	LOC100045780	PPIF	INPP5A	GLP2R	H3BLK8		RANBP3L	DUOXA2
	HSP90B1	EIF2C3	EVL	LOC100045864	PPP1CC	INPP5K	GLR	HACE1		RAPGEF3	DUS4L
	HSPB2	EIF2C4	EXOC3	LOC100045887	PPP2CA	ISL1	GP112	HAND1		RASSF4	DUSP10
	HUWE1	EIF2S3X	EXOC7	LOC100045890	PRC1	JAG1	GP126	HAND2		RASSF8	DUSP4
	IER5	EIF3G	EXT2	LOC100045967	PRDM1	JAK1	GP128	HECD2		RBM11	DUSP8
	IFNA9	EIF3L	EXTL2	LOC100046039	PRDX2	JAM3	GP150	HECD3		RBM24	DZIP1
	IFNAR2	EIF4E3	EXTL3	LOC100046088	PRIM1	JMJD1A	GP1BA	HECW1		RBM47	E130309F12RIK
	IFNGR1	ELAC1	EYA1	LOC100046168	PRMT1	JOSD1	GPBAR	HECW2		RBP1	E230025N22RIK
	IGF2	ELF1	EYA2	LOC100046211	PRMT6	JUN	GPR56	HEPH		RBP4	E330021D16RIK
	IGF2BP3	ELF2	EYA4	LOC100046395	PRPF8	KCNJ4	GPR64	HEPS		RDH10	E330037M01RIK
	IKBKB	ELK1	EZH2	LOC100046503	PRR13	KCNK3	GPR97	HERC2		REEP1	EBF1
	IL10RB	ELMO3	FABP5	LOC100046770	PRR14	KCTD10	GRAP	HERC4		RERG	EBF3
	IL28A	ELOVL1	FADS1	LOC100046796	PSKH1	KLC1	GRAP2	HHEX		RFTN1	ECI3
	ILK	EME2	FAHD2A	LOC100046898	PSMA7	KLC4	GRB2	HHIP		RGN	EDIL3
	ILVBL	EMP3	FAM101B	LOC100047155	PSMC4	KLF4	GRHL1	HLX		RGS16	EDN2
	INADL	EMX2	FAM105A	LOC100047184	PSMC6	KLF7	GRHL2	HMCN2		RGS17	EDNRA
	INHA	ENPP1	FAM107B	LOC100047261	PSME1	KREMEN2	GRHL3	HMX1		RGS2	EFEMP1
	INMT	ENPP5	FAM108B	LOC100047300	PSPC1	KRT1-12	GROA	HMX2		RGS20	EFNA1
	INPP5E	ENTPD1	FAM114A1	LOC100047486	PTBP2	KRT12	GSC	HMX3		RGS5	EFNB1
	INPPL1	ENTPD5	FAM115A	LOC100047490	PTCD3	KRT17	GSK3A	HOMEZ		RHOBTB1	EGFLAM
	INSIG2	ENTPD7	FAM120B	LOC100047856	PTGES3	LAMA1	GSK3B	HPHL1		RHOX6	EGFR
	INSR	EPB4.1L5	FAM123A	LOC100047905	PUS3	LAMB1-1	GSX2	HPLN1		RHOX9	EGR2
	INVS	EPN3	FAM125B	LOC100048046	PWP1	LAMP2	H3BLK8	HPLN2		RIN1	EGR3
	IP6K2	EPS15	FAM126A	LOC100048437	PYCR2	LAT2	HACE1	HPLN3		RIPPLY3	EHD2
	IQCC	EPS8L2	FAM131A	LOC100048439	RAB1	LBH	HAND1	HPLN4		RNASEL	EHF
	IQCE	EPS8L3	FAM134A	LOC100048483	RAB7	LCMT1	HAND2	HUNK		RNF128	EHHADH
	IQSEC1	ERGIC2	FAM135A	LOC100048530	RAB9	LCORL	HECD2	HUWE1		RNF180	EIF4E3
	IRF2	ERI1	FAM149B	LOC100048613	RAD23B	LDLRAD3	HECD3	HXA10		RNF182	ELAVL1
	IRX2	ERLIN1	FAM168B	LOC193533	RAD51	LHFP	HECW1	HXA11		ROD1	ELFN1
	IRX3	ERMAP	FAM171A1	LOC212434	RANBP1	LLGL1	HECW2	HXA2		RP2H	ELK3
	IRX5	ERN1	FAM171A2	LOC218726	RANGRF	LMBR1	HEPH	HXA3		RSPO3	ELMOD1
	ISL2	ERO1L	FAM171B	LOC218889	RARS2	LOC100039120	HEPS	HXA4		RSPO4	ELOVL1
	ITFG1	ERP27	FAM173A	LOC219049	RASGRP1	LOC100040479	HERC2	HXA5		RUNX1	EMILIN3
	ITGA5	ERP29	FAM174A	LOC219106	RASSF5	LOC100040671	HERC4	HXA6		RUNX2	EML1
	ITGAV	ERRFI1	FAM178A	LOC225897	RBM13	LOC100041422	HHEX	HXA7		RUNX3	EMP2
	ITGB1	ESD	FAM181B	LOC226017	RBM27	LOC100041516	HHIP	HXA9		S100A1	EMX2
	ITGB1BP1	ESRRA	FAM184A	LOC230185	RBM47	LOC100041569	HHIP	HXB1		S100A3	EN1
	ITGB3BP	ETFDH	FAM20B	LOC231368	RBMXRT	LOC100041722	HLX	HXB13		S100G	EN2
	ITPKA	ETHE1	FAM20C	LOC233637	RCL1	LOC100043671	HMCN2	HXB2		SAMD4	ENAM
	ITPKB	ETS1	FAM40A	LOC234987	RDX	LOC100043982	HMX1	HXB3		SATB2	ENDOD1
	ITPRIPL2	ETV3	FAM55D	LOC237877	RFC1	LOC100044087	HMX2	HXB4		SCNN1A	ENPEP
	JAK2	ETV6	FAM65A	LOC241621	RG9MTD1	LOC100044257	HMX3	HXB5		SCUBE2	ENPP1
	JUN	EXOC5	FAM71E1	LOC242703	RGS16	LOC100044376	HOMEZ	HXB6		SEL1L3	ENPP3
	KAZALD1	EXPH5	FAM78B	LOC268569	RHOT1	LOC100044475	HPHL1	HXB7		SEMA3F	EOMES
	KCNQ5	EZR	FAM92A	LOC269515	RHOX9	LOC100044774	HPLN1	HXB8		SEMA4F	EPAS1
	KCTD13	F2RL1	FAM98B	LOC270037	RNASEN	LOC100045005	HPLN2	HXC10		SEMA7A	EPB4.1L5
	KCTD16	F3	FARP1	LOC272633	RNF10	LOC100045019	HPLN3	HXC12		SEPT4	EPHA3
	KCTD20	F630110N24RIK	FARP2	LOC277856	RNF14	LOC100045240	HPLN4	HXC13		SERPINB1A	EPHA4
	KCTD7	FABP3	FAT3	LOC278105	RNF145	LOC100045359	HUNK	HXC4		SERPINB5	EPHA5
	KDELC1	FADS3	FAT4	LOC278188	ROBLD3	LOC100045403	HUWE1	HXC5		SERPINB6B	EPHX4
	KDELC2	FAF1	FBF1	LOC329750	RPA3	LOC100045551	HXA10	HXC6		SERPINB8	EREG
	KDELR3	FAM101A	FBN2	LOC380623	RPL13A	LOC100045628	HXA11	HXC8		SERPINH1	ERGIC1
	KIF1B	FAM101B	FBXL16	LOC380626	RPL14	LOC100045644	HXA2	HXC9		SFMBT2	ERP27
	KIF1C	FAM105A	FBXL17	LOC381327	RPL22	LOC100045981	HXA3	HXD10		SFT2D2	ERRFI1
	KIF21A	FAM107B	FBXL2	LOC381398	RPL39	LOC100046025	HXA3	HXD11		SGCB	ESD
	KIF3B	FAM113B	FBXL7	LOC381649	RPP25	LOC100046044	HXA4	HXD12		SGMS2	ESR1
	KLB	FAM120B	FBXO10	LOC382092	RPS20	LOC100046081	HXA5	HXD13		SGPP1	ETS1
	KLHDC8B	FAM131A	FBXO3	LOC382461	RPS24	LOC100046120	HXA6	HXD3		SGPP2	ETV3
	KLHL2	FAM132A	FBXO45	LOC382596	RPS27L	LOC100046568	HXA7	HXD4		SH3BP5	EXOC3L4
	KLHL26	FAM134A	FBXW11	LOC382776	RRAGA	LOC100046802	HXA9	HXD9		SH3KBP1	EXPH5
	KLK1B4	FAM134C	FBXW8	LOC382908	RRM2	LOC100046861	HXB1	I11RA		SH3TC1	EYA4
	KRI1	FAM13B	FEZ1	LOC383010	RRS1	LOC100046953	HXB13	I11RB		SHE	EZH1
	KRIT1	FAM149A	FEZ2	LOC383162	SCAMP1	LOC100047200	HXB2	I12R2		SHOX2	F13B
	KRT18	FAM151A	FEZF1	LOC383712	SCL000031.1_6_REVCOMP	LOC100047393	HXB3	I13R1		SIX2	F3
	KRT8	FAM158A	FEZF2	LOC383856	SCL0002702.1_3805	LOC100047496	HXB4	I13R2		SLC13A5	FABP4
	KRTCAP3	FAM160A1	FGF12	LOC383897	SCL0004020.1_31	LOC100048376	HXB5	I27RA		SLC16A9	FADS3
	L3MBTL3	FAM160A2	FGFBP3	LOC384054	SCL0004176.1_1597	LOC100048436	HXB6	IAPP		SLC1A1	FAIM3
	LACTB	FAM160B2	FGFR1OP2	LOC384206	SDHD	LOC100048710	HXB7	ICOSL		SLC25A24	FAM101B
	LAMA4	FAM173B	FH1	LOC384338	SEC61B	LOC209706	HXB8	IGFN1		SLC2A2	FAM102B
	LAMB2	FAM174A	FHOD3	LOC384646	SERBP1	LOC214575	HXC10	IGS10		SLC30A4	FAM105A
	LAMC2	FAM174B	FIGN	LOC385392	SET	LOC232867	HXC12	IGS21		SLC35D3	FAM107A
	LAMP1	FAM176B	FKBP14	LOC385905	SETD6	LOC239727	HXC13	IL21R		SLC36A4	FAM110C
	LAMP2	FAM38A	FKTN	LOC386405	SETD7	LOC268730	HXC4	IL23R		SLC38A5	FAM114A1
	LANCL1	FAM54B	FLII	LOC432730	SF3A1	LOC268934	HXC5	IL27B		SLC39A8	FAM115A
	LARGE	FAM55D	FLRT1	LOC544884	SF3B5	LOC327992	HXC6	IL2RB		SLC40A1	FAM122A
	LASS2	FAM57A	FLRT3	LOC623453	SFRP2	LOC328832	HXC8	IL2RG		SLC41A3	FAM123A
	LASS6	FAM82A1	FNDC4	LOC624662	SFRS3	LOC332788	HXC9	IL31R		SLC44A3	FAM134B
	LATS2	FAM83B	FOXA2	LOC624784	SFRS4	LOC380994	HXD10	IL3B2		SLC6A1	FAM135A
	LBH	FAM83F	FOXC1	LOC627245	SGK1	LOC381212	HXD11	IL3RA		SLC7A2	FAM149A
	LCAT	FAM83G	FOXD1	LOC627317	SGOL2	LOC381443	HXD12	IL3RB		SLC7A8	FAM160A1
	LCE1A2	FAM83H	FOXG1	LOC632667	SGPP1	LOC381444	HXD13	IL4RA		SLCO2A1	FAM163A
	LCP1	FAM92A	FOXK2	LOC634015	SH3BGRL3	LOC381546	HXD3	IL5RA		SLCO3A1	FAM174B
	LDLRAP1	FARP1	FOXL2	LOC635470	SIGLEC5	LOC381630	HXD4	IL6RA		SMARCA2	FAM176A
	LEPRE1	FARP2	FRAS1	LOC637353	SILG111	LOC381663	HXD9	IL9R		SMR3A	FAM184B
	LEPREL1	FAS	FRAT1	LOC638034	SIRT4	LOC381738	I11RA	INHBA		SNCA	FAM198B
	LETMD1	FASL	FRZB	LOC639931	SIX4	LOC381739	I11RB	INHBB		SNX24	FAM20C
	LGALS7	FBRS	FSCN3	LOC640972	SKIL	LOC381770	I12R2	INHBC		SOX17	FAM26E
	LHFPL1	FBXL5	FSIP1	LOC654426	SLBP	LOC382074	I13R1	INHBE		SOX7	FAM26F
	LIG3	FBXO27	FSTL1	LOC665103	SLC1A4	LOC382213	I13R2	IPKA		SOX9	FAM38B
	LIMCH1	FBXO32	FSTL5	LOC665427	SLC25A3	LOC382232	I27RA	ISX		SP8	FAM3B
	LIN7B	FBXO4	FUNDC1	LOC665682	SLC2A1	LOC382339	IAPP	ITBP2		SPIC	FAM40B
	LIN7C	FBXO46	FUNDC2	LOC666676	SLC31A1	LOC383077	ICOSL	ITCH		SPINK3	FAM46A
	LIPA	FBXW11	FUT10	LOC666979	SLC35A4	LOC383125	IGFN1	JARD2		SPP2	FAM46C
	LIPG	FBXW17	FUT8	LOC667519	SLC35D3	LOC384348	IGS10	K0317		SRGN	FAM57A
	LMAN1	FCGR3	FXYD1	LOC668183	SLC35E1	LOC384538	IGS21	KERA		SSPN	FAM65B
	LMBRD1	FCHSD1	FYN	LOC671878	SLC7A6	LOC384766	IL21R	KIRR1		ST3GAL1	FAM82B
	LMO4	FEM1B	FZD10	LOC674195	SMAD3	LOC385792	IL23R	KIRR2		ST3GAL6	FAM84A
	LONRF1	FERMT2	FZD3	LOC674944	SMARCAD1	LOC385830	IL27B	KLF10		ST8SIA1	FASTKD3
	LPCAT3	FEZ2	FZD9	LOC675933	SMC1B	LOC385865	IL2RB	KLF11		ST8SIA6	FAT4
	LPGAT1	FGD3	G6PC3	LOC676420	SMC4	LOC386014	IL2RG	KLF12		STRADB	FBLN2
	LRCH3	FGD6	GABARAP	LOC677259	SMEK1	LOC386068	IL31R	KLF13		STYK1	FBLN5
	LRP10	FHDC1	GAL3ST4	LOC677448	SMN1	LOC386099	IL3B2	KLF14		SVS2	FBN1
	LRP2	FHL2	GALNT13	LRP11	SMNDC1	LOC386144	IL3RA	KLF15		SYCP2	FBP2
	LRP4	FHL3	GALNT2	LRPAP1	SNAP23	LOC386169	IL3RB	KLF16		SYNPO	FBXL7
	LRP8	FICD	GALNT5	LRRC59	SNORA65	LOC386268	IL4RA	KLF17		SYNPR	FBXO32
	LRRC38	FILIP1L	GALNT7	LRRC8D	SNORD22	LOC386294	IL5RA	KLF2		SYT7	FCGR3
	LRRC45	FIP1L1	GALNTL1	LSM14A	SNRPB	LOC386381	IL6RA	KLF3		TAC1	FGD3
	LSM11	FKBP15	GALNTL4	LSM3	SNRPD1	LOC624083	IL9R	KLF4		TACSTD2	FGD4
	LTB4R2	FKBP2	GAMT	LSM4	SNRPD3	LOC627081	INHBA	KLF5		TAL1	FGF10
	LTK	FLII	GAS1	LSM5	SNRPG	LOC631002	INHBB	KLF7		TANC2	FGF2
	LXN	FLNB	GATC	LYPLA1	SNURF	LOC631965	INHBC	KLF8		TBP	FGF3
	LYSMD1	FLNC	GCKR	MAK3	SNX10	LOC636952	INHBE	KLHL6		TBX1	FGF7
	LZTR1	FLOT1	GDAP1	MAP2K1	SNX3	LOC638935	IPKA	KS6A1		TBX15	FGG
	MAFK	FLT1	GDE1	MAPBPIP-PENDING	SNX5	LOC666025	ISX	KS6A2		TBX18	FGL2
	MAGED1	FLT3	GDF10	MAPK14	SNX7	LOC666036	ITBP2	KS6A3		TBX20	FHDC1
	MAGED2	FMN1	GDF11	MARCKSL1	SOCS2	LOC666096	ITCH	KS6A4		TBX3	FHL1
	MAGT1	FMNL1	GDPD1	MBD3	SOHLH2	LOC666218	JARD2	KS6A5		TC2N	FHL2
	MALT1	FMO5	GDPD2	MCM10	SOS1	LOC668631	K0317	KS6B1		TCF21	FIGN
	MAMDC4	FNDC3B	GDPD5	MCM2	SOX2	LOC669168	KERA	KS6B2		TCF7L2	FILIP1L
	MAML3	FOSL2	GFOD2	MCM4	SP5	LOC669675	KIRR1	LAC2		TCHH	FLI1
	MAN1A	FOXF2	GFPT1	MCM5	SPC25	LOC671564	KIRR2	LAC3		TDRD5	FLRT1
	MAN1A2	FOXJ2	GGH	MCM6	SPNB3	LOC672274	KLF10	LAMA4		TDRD7	FLRT2
	MAN2A1	FOXL2	GGNBP2	MCM7	SPRED2	LOC677317	KLF11	LAMA5		TEAD4	FLRT3
	MAN2A2	FOXS1	GINS1	MCTS1	SRA1	LOC677375	KLF12	LAMB1		TESC	FLT1
	MANSC1	FRK	GKAP1	MED21	SRM	LONP2	KLF13	LAMB2		TEX101	FMN1
	MAP2K4	FUCA2	GLB1L2	MED30	SSR4	LOX	KLF14	LAMB3		TEX13	FNDC3B
	MAP3K11	FURIN	GLG1	MELK	SSSCA1	LRIG2	KLF15	LAMC3		TEX15	FNDC4
	MAP3K12	FUT8	GLI3	METTL9	SSU72	LRIG3	KLF16	LBN		TEX16	FOSL1
	MAP3K3	FXR1	GLO1	MFSD7B	STATIP1	LRP1	KLF17	LBX1		TFEC	FOSL2
	MAPK8	FXR2	GLRA1	MIF	STK17B	LRP12	KLF2	LBX2		TFPI	FOXA1
	MAPK8IP3	FXYD3	GLRB	MIR16	STK38	LRRC27	KLF3	LDB3		TFPI2	FOXA2
	MAPKAPK2	FZD6	GLT8D1	MKI67	STMN1	LRRC29	KLF4	LECT1		TFR2	FOXC1
	MARK4	G3BP2	GM1568	MKRN1	STOML2	LRRC48	KLF5	LEPR		TGFA	FOXC2
	MARVELD1	G6PC3	GM1673	MKX	STRAP	LRRN1	KLF7	LFTY1		TGFB2	FOXD1
	MAST3	GABARAPL1	GM266	MLF2	STX12	LUM	KLF8	LFTY2		TGFBI	FOXD2
	MCART1	GABRD	GMDS	MMD	STX16	LYPD4	KLHL6	LHX1		TGFBR3	FOXF1
	MCFD2	GADD45G	GMFB	MMP15	SUCLA2	LZTS2	KS6A1	LHX2		TGOLN1	FOXF2
	MCOLN1	GAK	GNAI3	MREG	SUCLG2	M6PRBP1	KS6A2	LHX3		THBS2	FOXG1
	ME2	GALE	GNAO1	MRPL12	SUPV3L1	MAEL	KS6A3	LHX4		THSD4	FOXQ1
	MECP2	GALNT3	GNAQ	MRPL15	SUZ12	MAGEA2	KS6A4	LHX5		TIMP2	FRAS1
	MEF2C	GAP43	GNAS	MRPL17	SYCE2	MAGEA5	KS6A5	LHX6		TIMP3	FRK
	MEIS1	GAS2L1	GNB1	MRPL18	SYT9	MAGED1	KS6B1	LHX8		TINAGL1	FRMD3
	MERTK	GAS7	GNB4	MRPL2	TACSTD1	MAGED2	KS6B2	LHX9		TMCC3	FRMPD1
	MEX3D	GATA2	GNB5	MRPL33	TADA2L	MAN2A1	LAC2	LIFR		TMED5	FRZB
	MFN2	GATA3	GNG12	MRPL34	TAF10	MAP2K7	LAC3	LIGO3		TMEM108	FST
	MFSD11	GBE1	GNG5	MRPL38	TAF1D	MAPRE3	LAMA4	LIGO4		TMEM116	FSTL5
	MFSD7C	GBP1	GNG7	MRPL40	TBCA	MARCH1	LAMA5	LMO3		TMEM130	FUCA2
	MIA3	GBP2	GNPTG	MRPL50	TCEA3	MARCH8	LAMB1	LMO4		TMEM163	FUT4
	MICAL2	GBP3	GNS	MRPL54	TCL1	MAST4	LAMB2	LMOD2		TMEM173	FXC1
	MICALCL	GBP6	GOLGA1	MRPS12	TDH	MBL2	LAMB3	LMX1A		TMEM27	FXYD3
	MIF4GD	GCNT1	GOLGA7	MRPS16	TFRC	MBNL2	LAMC3	LMX1B		TMEM30B	FXYD7
	MINPP1	GDF9	GOLIM4	MRPS2	TGIF1	MCAM	LBN	LPHN1		TMEM45B	FZD6
	MITF	GFRA3	GOLM1	MRPS24	THUMPD1	ME2	LBX1	LPHN3		TMEM56	GAB2
	MKX	GGPS1	GPC1	MRPS28	TIMM8A1	MED12	LBX2	LPP		TMF1	GABRA1
	MLEC	GJB2	GPC2	MRPS34	TLE4	MED14	LDB3	LPXN		TMLHE	GABRA4
	MLLT1	GKAP1	GPC3	MRPS35	TMED10	MED24	LECT1	LRC15		TMOD3	GABRA5
	MLX	GLA	GPHN	MRTO4	TMEFF1	MFAP2	LEPR	LRC19		TMPRSS2	GABRG1
	MMAA	GLI3	GPLD1	MSH6	TMEM123	MFAP4	LFTY1	LRC4B		TNFAIP2	GABRG3
	MMGT1	GLIPR1	GPM6A	MTA3	TMEM143	MGL1	LFTY2	LRC4C		TNFAIP6	GADD45G
	MMP23	GLIS1	GPM6B	MTAP	TMEM183A	MGP	LHX1	LRC66		TNFAIP8	GALNT12
	MOSC2	GLMN	GPR125	MTCH1	TMEM185B	MID1IP1	LHX2	LRRC4		TNFRSF11B	GALNT13
	MPHOSPH8	GLRX5	GPR126	MTDNA_ND6	TMEM209	MKNK1	LHX3	LRRT1		TNIK	GALNT3
	MPZL1	GLT28D2	GPR137	MTHFD1	TMEM65	MKNK2	LHX4	LRRT3		TNNT2	GALNT4
	MPZL2	GLT8D1	GPR137B	MTMR4	TMEM93	MLANA	LHX5	LRRT4		TNNT3	GALNTL5
	MRPL16	GLTPD1	GPR137C	MYB	TNNT1	MLC1	LHX6	LRTM1		TNS1	GALNTL6
	MRPS36	GM22	GPR153	MYBL2	TOP2A	MLF1	LHX8	LTBP1		TNS4	GAS6
	MRPS6	GM281	GPR173	MYCN	TOPBP1	MLLT3	LHX9	LTBP4		TPCN1	GAS8
	MSX2	GM2A	GPR98	MYL6	TPD52	MLR2	LIFR	LUM		TPH1	GATA2
	MTCH1	GM648	GPRASP2	N4WBP5-PENDING	TPX2	MMP2	LIGO3	MACF1		TPM2	GATA3
	MTHFSD	GMDS	GPRC5B	N6AMT2	TRA2A	MNS1	LIGO4	MATN1		TRIM44	GATA4
	MTMR6	GMIP	GPS2	NADK	TRB	MOD1	LMO3	MATN2		TSC22D2	GATA6
	MTPN	GNA11	GPSM1	NANOG	TRIM25	MOV10L1	LMO4	MATN3		TSHZ1	GATM
	MTRF1L	GNAI2	GPSM2	NANS	TRIM28	MPP3	LMOD2	MBNL1		TSLP	GCNT1
	MUP3	GNAI3	GPX8	NARG1L	TRIM37	MPP5	LMX1A	MBNL2		TSPAN12	GCNT3
	MUS81	GNAS	GRAMD4	NASP	TRIM59	MRO	LMX1B	MBNL3		TSPAN2	GDNF
	MYCBP	GNAZ	GRCC10	NCAPD2	TRP53INP1	MSI2	LOXH1	MBPHL		TSPAN8	GEM
	MYCBP2	GNB2	GREB1	NCAPH2	TRP53RK	MSI2H	LPHN1	MBTP1		TTC28	GFI1
	MYCBPAP	GNG12	GREM2	NDFIP1	TRUB1	MT1	LPHN3	MCL1		TTLL7	GFRA2
	MYEOV2	GNG5	GRIA2	NDUFA12	TRUB2	MTMR14	LPP	MEF2A		TTR	GHR
	MYH10	GNPDA2	GRIA3	NDUFA4	TSPAN13	MTR	LPXN	MEF2C		TUFT1	GIMAP4
	MYLIP	GNS	GRIA4	NDUFA5	TSR1	MUM1L1	LRC15	MEF2D		UBASH3B	GJA3
	MYO1C	GOLGA1	GRIK4	NDUFB4	TSTA3	MUTED	LRC19	MEGF8		UBE2H	GLIPR1
	MYO1D	GOLGA3	GRIK5	NDUFB5	TTC28	MXRA7	LRC4B	MEGF9		UGT2B34	GLIS3
	MYO1E	GPC1	GRINA	NDUFB7	TUBA1B	MYD116	LRC4C	MELK		UPK1B	GLRB
	MYO9B	GPKOW	GRIP1	NDUFB8	TUBGCP2	MYLC2PL	LRC66	MEOX1		USP18	GM10482
	NAGK	GPN3	GSK3B	NDUFC1	TXN1	MYLK	LRRC4	MEOX2		VAMP8	GM106
	NAPG	GPR1	GSPT1	NDUFS3	TXNDC12	MYO1E	LRRT1	MEP1A		VAV3	GM1140
	NAT15	GPR137B	GSTCD	NDUFS6	TXNDC17	MYO6	LRRT3	MEP1B		VAX2	GM11545
	NAT2	GPR146	GSTO2	NDUFV2	TXNL1	MYO9A	LRRT4	MESD		VCAM1	GM11767
	NAT6	GPR50	GTL3	NEDD8	TXNRD1	MYOCD	LRTM1	MET24		VGF	GM13112
	NBEAL1	GPR56	GUF1	NFKBIL2	TYMS-PS	MYRIP	LTBP1	MFGM		VIPR1	GM13752
	NCAPD2	GPR97	GULP1	NFKBIZ	UBE2C	MYT1	LTBP4	MFRP		VNN1	GM14005
	NCKIPSD	GPS1	GYG	NGFRAP1	UBE2D1	NAB1	LUM	MGAP		VOPP1	GM15050
	NCOA2	GPSM1	GZF1	NHP2L1	UBE2G1	NAB2	MACF1	MGP		WIF1	GM15471
	NCRNA00086	GRAMD1B	H1F0	NHSL1	UBE2I	NANOS2	MATN1	MICA1		WISP1	GM1568
	NCSTN	GRAMD1C	H1FX	NID2	UBE2L3	NAP1L3	MATN2	MICA2		WLS	GM15867
	NDRG4	GRAMD4	H2-KE6	NME1	UBFD1	NAPB	MATN3	MICLK		WNT11	GM17501
	NDST2	GRAP	H2-OA	NME2	UBL4	NCDN	MBNL1	MIER1		WNT5A	GM17733
	NDUFB2	GRB7	H2-OB	NMRAL1	UBLCP1	NDRG1	MBNL2	MIER2		WRNIP1	GM17776
	NDUFB7	GREM2	H2-T10	NMT1	UBQLN4	NDRG2	MBNL3	MIER3		ZBTB16	GM19270
	NDUFS7	GRHL2	H2-T22	NOL5	UBR1	NDRG4	MBPHL	MILK1		ZBTB46	GM1971
	NELF	GRIP1	H2AFV	NOL5A	UBR7	NEDD4L	MBTP1	MIME		ZC3HAV1	GM20265
	NEU1	GRK4	H2AFY2	NOLA1	UBXN2B	NEDD9	MCL1	MIXL1		ZCCHC13	GM20323
	NEU3	GRPEL2	H2AFY3	NOLA3	UCHL5	NEIL2	MEF2A	MKL1		ZDHHC2	GM20556
	NFATC1	GSN	HDAC10	NOMO1	UCK2	NFAT5	MEF2C	MKNK2		ZFAND4	GM2115
	NFIA	GTF2B	HDAC11	NPM3	UGCG	NFIA	MEF2D	ML12B		ZFP119A	GM266
	NFKB2	GTF2F1	HDAC2	NPM3-PS1	UQCR	NKX6-2	MEGF8	MLRA		ZFP385B	GM3426
	NID1	H13	HDAC7	NRIP1	UQCRC2	NLRP4F	MEGF9	MLRS		ZFP467	GM364
	NIPBL	H2-Q10	HDDC3	NRM	USMG5	NME5	MELK	MLRV		ZFP503	GM3715
	NLGN2	H2-Q6	HEATR2	NSBP1	USP1	NOL3	MEOX1	MSX2		ZFP572	GM4022
	NMB	H2-T22	HEATR6	NSMCE4A	USP10	NOL4	MEOX2	MSX3		ZFP672	GM5082
	NME2	H47	HEG1	NSSR	USP7	NOPE	MEP1A	MUSC		ZFP703	GM5219
	NMNAT1	HBEGF	HEPACAM2	NT5DC2	UTP11L	NOTCH3	MEP1B	MY18A		ZFP711	GM7120
	NOMO1	HCFC2	HEPH	NTAN1	UTP6	NOX4	MESD	MYBPH		ZFP800	GM715
	NPFF	HCLS1	HES5	NTE	VDAC1	NPPC	MET24	MYCD		ZFP9	GM7969
	NPTN	HDHD2	HEXDC	NUCKS1	VKORC1	NR1D2	MFGM	MYF5		ZIC1	GM8579
	NR2C1	HECA	HGSNAT	NUDC	VPS35	NRBP2	MFRP	MYF6			GM94
	NR2F1	HECTD1	HHAT	NUDCD1	WBP11	NRIP3	MGAP	MYH1			GNAL
	NR6A1	HEG1	HHIPL1	NUDT19	WDR77	NRK	MGP	MYH10			GNG11
	NRCAM	HEPACAM	HIGD1A	NUDT5	WDR82	NRN1	MICA1	MYH14			GNG12
	NRIP1	HERPUD2	HIP1	NUP43	WEE1	NRXN2	MICA2	MYH3			GNGT1
	NRN1	HFM1	HIPK2	NUP85	XPO6	NSUN4	MICLK	MYH4			GOLT1A
	NRP1	HGSNAT	HIST1H2AC	NUSAP1	XPOT	NUAK2	MIER1	MYH6			GP1BB
	NSMAF	HIC1	HIST1H2AN	NXT1	XRCC4	NUT	MIER2	MYH7			GPC4
	NT5C	HIC2	HIST1H2AO	ODC1	YAF2	NXF2	MIER3	MYH7B			GPC6
	NT5C3	HIF1A	HIST2H2BE	ORC5L	YWHAH	OBRGRP	MILK1	MYH8			GPNMB
	NT5DC2	HIF3A	HIVEP1	ORC6L	YWHAQ	OCRL	MIME	MYH9			GPR123
	NT5M	HIPK3	HMG20A	OTOP1	ZFAND1	OLFML2B	MIXL1	MYL9			GPR124
	NTN3	HIVEP2	HMGA2	OTTMUSG00000004461	ZFP280C	ORF9	MKL1	MYO10			GPR126
	NUCB1	HLX	HMGB1	OTTMUSG00000010673	ZFP326	ORMDL3	MKNK2	MYO15			GPR146
	NUCB2	HMBOX1	HMGB3	OTTMUSG00000011595	ZFP339	OS9	ML12B	MYO19			GPR155
	NUDT18	HMGXB3	HMGN2	OTTMUSG00000015743	ZFP364	OSBPL2	MLRA	MYO1A			GPR171
	NUDT7	HMOX1	HN1	OVOL2	ZFP532	OTT	MLRS	MYO1B			GPR34
	OAF	HNF1B	HNRNPA0	OXNAD1	ZFP746	OTTMUSG00000016933	MLRV	MYO1C			GPR39
	OAT	HNRNPUL2	HNRNPA1	PA2G4	ZFP750	OTTMUSG00000019001	MSX2	MYO1D			GPR50
	OGDH	HOMER2	HNRNPH1	PAFAH1B3	ZIC3	P2RY1	MSX3	MYO1E			GPR64
	OGFOD1	HOOK3	HNRNPK	PAICS	ZSWIM1	PACRG	MUSC	MYO1G			GPR85
	OLFR1153	HOXA1	HNRNPR	PANK2		PADI3	MY18A	MYO1H			GPRC5C
	OLFR1201	HOXB4	HOMER2	PARP12		PAK4	MYBPH	MYO3B			GPX2
	OLFR1252	HP1BP3	HOOK3	PARP2		PALLD	MYCD	MYO5A			GRAMD1C
	OLFR143	HPGD	HOXA1	PCBP1		PARP16	MYF5	MYO7A			GRB14
	OLFR1459	HPS3	HOXA2	PCNA		PBX2	MYF6	MYO7B			GREB1
	OLFR1512	HPS5	HOXA3	PCNP		PCDH18	MYH1	MYO9A			GREB1L
	OLFR1513	HPS6	HOXA4	PCTK1		PDCD4	MYH10	MYOD1			GREM1
	OLFR262	HPSE	HOXA5	PDCD5		PDE1C	MYH14	MYOG			GREM2
	OLFR284	HRC	HOXB2	PDGFA		PDE4D	MYH3	MYOM1			GRIA3
	OLFR430	HS3ST1	HOXB8	PDHA1		PDGFRA	MYH4	MYOM3			GRIK3
	OLFR63	HSD11B2	HP1BP3	PDK4		PDZK1	MYH6	MYOTI			GRK4
	OLFR711	HSF1	HPCAL1	PDLIM1		PDZRN3	MYH7	MYPC2			GRM5
	OLFR812	HSP90B1	HS2ST1	PDXP		PEG10	MYH7B	MYPN			GRP
	ORAI1	HSPA1A	HS3ST3A1	PECAM1		PER2	MYH8	NAGPA			GSC
	OSBP	HSPA1B	HS6ST2	PECR		PEX26	MYH9	NANOG			GSN
	OSBPL8	HSPA4L	HSBP1	PEG12		PFN2	MYL9	NCAM2			GSTA2
	OSBPL9	HSPB11	HSD17B4	PELO		PFN4	MYO10	NCAN			GSTA3
	OSTC	HSPB2	HSD17B7	PFDN2		PGM2	MYO15	NCDN			GSTK1
	OTX1	HSPB8	HSDL1	PFDN4		PGM2L1	MYO19	NCK1			GUCY1B3
	P4HB	HSPG2	HSDL2	PFN1		PHF13	MYO1A	NCK2			GULP1
	PAFAH1B2	HTATIP2	HSPA12A	PGAM5		PHF2	MYO1B	NEC1			GYG
	PAK3	HTR1D	HSPA12B	PGK1		PHF7	MYO1C	NEC2			GZMD
	PARD6A	HTT	HSPA13	PGP		PHF8	MYO1D	NEDD4			GZME
	PARD6B	HUWE1	HSPA4L	PHB2		PHLDB2	MYO1E	NET1			H19
	PARP11	HYAL1	HSPB11	PHF17		PHXR4	MYO1G	NET3			H2-AA
	PARP3	HYAL2	HYAL2	PHF19		PI4KA	MYO1H	NET4			H2-AB1
	PARVA	ID1	HYI	PHF5A		PIGF	MYO3B	NETO1			H2-D1
	PARVB	ID3	ICT1	PIGH		PIGP	MYO5A	NETO2			H2-K1
	PAWR	IDH3B	IER3IP1	PIGL		PIGX	MYO7A	NF2L1			H2-OA
	PBRM1	IER5	IFNAR2	PIGQ		PIK3C3	MYO7B	NF2L2			H2-Q10
	PBX2	IFFO2	IFNGR2	PIK3CB		PIK3R1	MYO9A	NF2L3			H2-Q7
	PCGF3	IFI30	IFT57	PIM3		PIK3R3	MYOD1	NFAC2			HADH
	PCGF5	IFI35	IFT74	PIPK5K3		PIWIL1	MYOG	NFAC4			HAND1
	PDCD6IP	IFIH1	IFT80	PITRM1		PIWIL2	MYOM1	NFASC			HAND2
	PDE5A	IFNA1	IFT81	PKM2		PIWIL4	MYOM3	NFAT5			HAO1
	PDGFRA	IFNAR1	IGDCC3	PLA2G10		PKD2L1	MYOTI	NFE2			HCRTR1
	PDIA3	IFNAR2	IGF1R	PLA2G12A		PLA2G1B	MYPC2	NIM1			HDC
	PDIA5	IGF2	IGF2BP2	PLCD1		PLAC8	MYPN	NKX12			HEBP2
	PDIA6	IGFBP4	IGF2BP3	PLCG2		PLEKHB1	NAGPA	NKX21			HEPH
	PDPN	IGFBP6	IGF2R	PLEKHA2		PLEKHM3	NANOG	NKX22			HERC6
	PDXDC1	IKBKE	IGFBP4	PLEKHG3		PNCK	NCAM2	NKX23			HIPK2
	PEA15A	IL10RB	IGFBP5	PLK1		PNPLA7	NCAN	NKX24			HIST1H1C
	PEG10	IL11RA1	IGFBPL1	PLP2		POLDIP3	NCDN	NKX25			HIVEP1
	PEG3	IL13RA1	IKBKB	PMF1		POLS	NCK1	NKX26			HIVEP3
	PEX5	IL17RA	IKZF2	PML		POU6F1	NCK2	NKX31			HKDC1
	PEX5L	IL17RC	IKZF4	PMM1		PPIC	NEC1	NKX32			HMCN1
	PFKM	IL1RAP	IL10RB	PMS1		PPIF	NEC2	NKX61			HMGA2
	PGBD1	IL2RB	IL11RA1	PNO1		PPM1D	NEDD4	NKX63			HMGCS2
	PGGT1B	IL2RG	IL18	PNPT1		PPP1R3C	NET1	NOBOX			HMGN3
	PGLS	ILK	IL1RAP	PNRC2		PPP1R9A	NET3	NODAL			HMX1
	PHLDB1	ILKAP	ILDR2	POLA2		PPP2R1A	NET4	NOGG			HMX2
	PHLDB2	IMPACT	ILVBL	POLD1		PPP3CA	NETO1	NOV			HMX3
	PHPT1	INADL	ING4	POLD2		PRAMEF12	NETO2	NPHN			HNF1B
	PI4KA	ING2	INPP5E	POLR1D		PRAMEL3	NF2L1	NRCAM			HNF4A
	PIAS1	INPP4A	INPP5F	POLR2E		PRDM16	NF2L2	NRP1			HOPX
	PIAS3	INPP5F	INSIG2	POLR2L		PRDX5	NF2L3	NRP2			HOXA10
	PIGG	INPPL1	INSL6	POMGNT1		PRKAB2	NFAC2	NRX1A			HOXA11
	PIGK	INSR	INSR	POMP		PRKACA	NFAC4	NRX3A			HOXA11AS
	PIK3C2A	INVS	INVS	PPA1		PRKAG2	NFASC	NS1BP			HOXA2
	PIP5K1A	IP6K1	IP6K2	PPAT		PRKAR1A	NFAT5	NTNG1			HOXA3
	PIP5K1B	IPO4	IPO9	PPIA		PRKAR2A	NFE2	NTNG2			HOXA4
	PITPNM2	IPPK	IPP	PPID		PRKCB	NIM1	NUAK1			HOXA5
	PKD1	IQSEC1	IQCB1	PPP1CA		PRKCD	NKX12	NUAK2			HOXA9
	PKDCC	IRAK2	IRF2	PPP1CC		PRMT2	NKX21	NYX			HOXB13
	PLA2G15	IRF2	IRX1	PPP1R14B		PROS1	NKX22	O54832			HOXB2
	PLA2R1	IRF6	IRX2	PPP1R8		PRPF40B	NKX23	O55179			HOXB3
	PLCL2	IRGQ	ISCA1	PPP2CA		PRPF6	NKX24	O70238			HOXB6
	PLD2	IRS2	ISCA2	PPP2CB		PRPS1	NKX25	O88933			HOXB9
	PLOD1	IRX2	ISM1	PRAMEL4		PRR15	NKX26	OBSCN			HOXC10
	PLOD2	IRX3	ITFG1	PRC1		PRR19	NKX31	OMD			HOXC13
	PLOD3	IRX5	ITGB1BP1	PRDM1		PRR7	NKX32	OMGP			HOXC4
	PLS3	ISCA1	ITGB3BP	PRDM14		PRSS35	NKX61	ONCO			HOXC5
	PLSCR3	ITGA11	ITGB8	PRDX2		PTHR1	NKX63	OSMR			HOXC6
	PLXNA1	ITGAV	ITIH5	PRICKLE3		PTPLAD1	NOBOX	OSTC2			HOXC8
	POFUT1	ITGB1	ITM2C	PRIM1		PTPLB	NODAL	OSTCN			HOXD1
	POFUT2	ITGB3	ITPRIP	PRMT1		PTPRA	NOGG	OSTR			HOXD10
	POLK	ITGB5	IVNS1ABP	PRMT3		PTPRD	NOV	OTOL1			HOXD11
	PPAPDC1A	ITPK1	JAK2	PRMT6		PTPRS	NPHN	OTP			HOXD13
	PPAPDC2	ITPKB	JAM3	PRPF38B		PUS7L	NRCAM	OTX1			HOXD4
	PPIB	ITPKC	JAZF1	PRR13		RAB11FIP4	NRP1	PACR			HOXD8
	PPIC	ITPRIP	KANK1	PRR14		RAB31	NRP2	PALLD			HOXD9
	PPM1D	ITPRIPL2	KATNAL2	PSAT1		RAB33B	NRX1A	PAX1			HPCAL4
	PPME1	JAG2	KBTBD4	PSMA7		RAB3GAP2	NRX3A	PAX2			HPGD
	PPOX	JAK1	KCNA1	PSMB3		RABL3	NS1BP	PAX3			HPSE
	PPP1R11	JAK2	KCNA5	PSMC3IP		RAD17	NTNG1	PAX4			HRH1
	PPP1R13L	JAZF1	KCNA6	PSMC4		RAET1A	NTNG2	PAX5			HS3ST1
	PPP1R16B	JMY	KCNAB2	PSME1		RAET1B	NUAK1	PAX6			HS6ST2
	PPP1R3B	JPH2	KCNC1	PSME2		RAET1C	NUAK2	PAX7			HSD11B2
	PPP1R3D	JUND	KCNH2	PSORS1C2		RAET1D	NYX	PAX8			HSD17B2
	PPP2R1A	KALRN	KCNMB4	PSPC1		RALGPS1	O54832	PAX9			HSD3B5
	PPP2R5A	KANK1	KCNQ2	PTBP1		RAP1B	O55179	PBX1			HTR4
	PPP3CB	KBTBD2	KCNQ4	PTCD3		RAP2A	O70238	PBX2			HTRA1
	PPT2	KCNK6	KCTD1	PTPN6		RASL11B	O88933	PBX3			HYAL6
	PRDM6	KCNQ1	KCTD12	PTPRE		RASSF4	OBSCN	PBX4			ID3
	PRDX4	KCNS3	KCTD2	PTTG1IP		RB1	OMD	PCOC1			ID4
	PRICKLE3	KCTD17	KCTD7	PUM2		RBKS	OMGP	PCOC2			IDO1
	PRKAA2	KCTD21	KIDINS220	PYCR2		RBM38	ONCO	PCSK4			IER3
	PRKAB2	KCTD9	KIF1B	QTRT1		RBM4B	OSMR	PCSK5			IFI202B
	PRKACA	KDELR1	KIF26B	RAB27A		RBM9	OSTC2	PCSK7			IFI203
	PRKCE	KDSR	KIF3A	RAB7		RBMS3	OSTCN	PCSK9			IFI204
	PRKD1	KIF21A	KIF3C	RAB8A		RBMY1A1	OSTR	PD1L1			IFI27L1
	PRKD2	KIRREL	KIF4	RAB9		RCAN3	OTOL1	PD1L2			IFI44
	PRKG1	KLF6	KIF6	RABGGTB		REEP3	OTP	PDGFC			IFIH1
	PRKX	KLHDC1	KIRREL3	RAD51		REEP5	OTX1	PDGFD			IFIT1
	PRLR	KLHDC5	KLC2	RALB		REFBP2	PACR	PDLI1			IFNAR2
	PROK1	KLHL22	KLHDC10	RANBP1		RELN	PALLD	PDLI2			IFNGR2
	PROSC	KLHL28	KLHDC8B	RANGAP1		REM2	PAX1	PDLI3			IGF1
	PRR14	KLHL29	KLHL1	RANGRF		REN1	PAX2	PDLI4			IGF2
	PRRG1	KLHL30	KLHL26	RBM13		REPIN1	PAX3	PDLI5			IGFBP1
	PRRG2	KLK1	KLHL29	RBM47		RGL1	PAX4	PDLI7			IGFBP4
	PRSS8	KLK4	KLHL3	RBMXRT		RGMA	PAX5	PDX1			IGFBP5
	PRTG	KLK6	KLHL32	RCC1		RHBDL3	PAX6	PELP1			IGFBP6
	PRUNE	KLRAQ1	KLHL5	RCL1		RHD	PAX7	PGCA			IGSF11
	PSEN1	KPNA6	KLHL9	RDX		RHOBTB1	PAX8	PGCB			IKBIP
	PSEN2	KREMEN1	KRIT1	REX3		RHOJ	PAX9	PGS1			IKBKE
	PTPLAD1	KRT18	KRT10	RFC2		RHOQ	PBX1	PGS2			IL10RB
	PTPN14	KRT19	KRTAP9-1	RFX2		RHOX10	PBX2	PHC2			IL13RA1
	PTPN21	KRT7	LAMP2	RG9MTD1		RIN2	PBX3	PHC3			IL17RC
	PTPN9	KRT8	LANCL1	RGL2		RIPK4	PBX4	PHEX			IL1R1
	PTPRA	KRT82	LARGE	RGS16		RKHD3	PCOC1	PHLB1			IL1RAP
	PTPRM	KRTCAP3	LASS6	RHEBL1		RNASET2	PCOC2	PHLB2			IL1RAPL2
	PTPRS	L3MBTL3	LATS1	RHOB		RNF130	PCSK4	PHX2A			IL1RL2
	PXMP3	LACTB	LATS2	RHOT1		RNF144A	PCSK5	PHX2B			IL1RN
	PXN	LAMA4	LBH	RHOX4D		RNF40	PCSK7	PI3R4			IL20RB
	QPCTL	LAS1L	LCLAT1	RHOX5		RNF6	PCSK9	PITX1			IL33
	QRICH2	LASP1	LCMT1	RHOX6		ROBO1	PD1L1	PITX2			IL6
	RAB11FIP3	LASS2	LCORL	RHOX9		RPH3A	PD1L2	PITX3			ILDR2
	RAB13	LASS5	LEMD1	RNASEH2B		RRAD	PDGFC	PKHH3			INADL
	RAB31	LATS2	LEMD2	RNASEH2C		RRAGD	PDGFD	PLEC			INHBA
	RAB3A	LCP1	LEPREL1	RNASEK		RRAS	PDLI1	PLF4			INPP5F
	RAB43	LDLR	LEPREL2	RNF10		RRP12	PDLI2	PLGF			IQUB
	RAB6B	LETM2	LETMD1	RNF213		RSPO4	PDLI3	PODN			IRF2
	RABEP1	LETMD1	LGALS7	RNF31		RSPRY1	PDLI4	PONL1			IRF4
	RABL3	LGALS1	LGR5	RNU65		RSU1	PDLI5	POPD1			IRS1
	RAD51L3	LGALS3	LHFP	ROBLD3		RUNDC3B	PDLI7	POPD2			IRS4
	RAD9	LGALS7	LHFPL1	RPA1		RYR1	PDX1	POPD3			IRX5
	RAI2	LGALS8	LHFPL2	RPA3		S100A10	PELP1	POSTN			ISG20
	RAP1GDS1	LGALS9	LHX1	RPL13A		SAG	PGCA	PPA5			ISL1
	RAP2A	LGR5	LHX5	RPL36AL		SALL2	PGCB	PPBE			ISLR2
	RAP2C	LHFP	LIMCH1	RPL39		SALL3	PGS1	PPBT			ITGA1
	RAPGEF2	LHFPL1	LIMD1	RPP25		SAPS1	PGS2	PR2A1			ITGA4
	RAPGEF6	LHFPL2	LIN7C	RPS18		SATB1	PHC2	PR2B1			ITGB1
	RASA2	LHX2	LINGO1	RPS20		SATB2	PHC3	PR2C2			ITGB8
	RASSF3	LHX5	LINGO4	RPS27A		SCAMP5	PHEX	PR2C4			ITGBL1
	RBM20	LIF	LIPA	RPS27L		SCG5	PHLB1	PR3B1			ITIH5
	RBM4	LIMA1	LIX1L	RPS29		SCHIP1	PHLB2	PR3C1			ITPRIPL2
	RCBTB2	LIMD1	LLGL1	RPS4Y2		SCL0001379.1_70	PHX2A	PR4A1			JAZF1
	RCCD1	LIMK2	LMBRD1	RPS6KA1		SCL0003799.1_2	PHX2B	PR5A1			JOSD2
	RCN1	LIPA	LMF1	RPS6KL1		SCL000710.1_2295	PI3R4	PR6A1			KALRN
	RCN2	LIPG	LMO1	RRM1		SCML2	PITX1	PR7A1			KCNA1
	RCN3	LITAF	LMO3	RRM2		SCN11A	PITX2	PR7A2			KCND2
	RCOR1	LLGL2	LONRF2	RRN3		SCN2B	PITX3	PR7B1			KCNE3
	RCSD1	LMAN1L	LOXL2	RRS1		SCOTIN	PK1L3	PR7C1			KCNF1
	RECK	LMAN2L	LOXL3	RUVBL2		SCYE1	PK2L2	PR7D1			KCNG1
	REEP3	LMBRD2	LPAR3	S100A13		SDC4	PKD1	PR8A6			KCNH5
	REEP5	LMF2	LPHN2	SAAL1		SDK1	PKD2	PR8A8			KCNJ8
	RELA	LMNA	LPHN3	SART3		SEC14L1	PKHH3	PR8A9			KCNK2
	REM2	LMOD1	LPIN2	SCL0002124.1_39		SEC15L1	PLEC	PRELP			KCNK6
	RENBP	LNX2	LRCH3	SCL0002368.1_75		SEC16B	PLF4	PRLD1			KCNQ1OT1
	RFFL	LONP2	LRFN3	SCL0002702.1_3805		SEC63	PLGF	PRLR			KCNQ5
	RFWD2	LONRF3	LRIG1	SCL0003955.1_3		SELK	PODN	PROK1			KCTD1
	RFX6	LOXL4	LRP1	SCL0004020.1_31		SEMA4A	PONL1	PROK2			KCTD14
	RFXANK	LPGAT1	LRP12	SDHD		SENP8	POPD1	PROP1			KDELR3
	RGAG4	LPP	LRP3	SEC13		SEPN1	POPD2	PROX1			KHDC1B
	RGL1	LRCH1	LRP4	SEC22B		SERF1	POPD3	PROX2			KHDC3
	RGS16	LRFN4	LRRC16B	SEC61B		SERINC1	POSTN	PRP4B			KIDINS220
	RHBDF1	LRP10	LRRC20	SEC61G		SERINC2	PPA5	PRRX1			KITL
	RHBDL1	LRP5	LRRC23	SERBP1		SERINC5	PPBE	PRTG			KLB
	RHOD	LRP8	LRRC29	SET		SERPINE1	PPBT	PRVA			KLF6
	RHOG	LRRC14	LRRC36	SETD6		SERPINE2	PR2A1	PTF1A			KLHDC8A
	RHOJ	LRRC3	LRRC42	SF3A1		SERPINI1	PR2B1	PTH1R			KLHL29
	RHOQ	LRRC41	LRRC45	SF3B5		SERTAD4	PR2C2	PTH2R			KLK1B5
	RHOT2	LRRC42	LRRC46	SFRS2		SESN1	PR2C4	PTPRQ			KLRA12
	RILPL1	LRRC8A	LRRC49	SFRS3		SETX	PR3B1	Q05CB6			KRT18
	RILPL2	LRRC8B	LRRC4B	SFRS4		SFRP1	PR3C1	Q0P538			KRT19
	RIN3	LRRC8C	LRRC56	SGOL1		SFRS9	PR4A1	Q0VAW6			KRT28
	RINT1	LRRC8E	LRRC8B	SGOL2		SFT2D2	PR5A1	Q0VBQ9			KRT6B
	RIT1	LRRCC1	LRRC8C	SGPP1		SGSM3	PR6A1	Q0VG15			KRT7
	RNASEH2C	LRRN4CL	LRRN3	SH3BGRL3		SH3BGRL2	PR7A1	Q14AW3			KRT8
	RNF103	LSP1	LRTM1	SHMT1		SH3GL2	PR7A2	Q14BI5			KRTAP28-13
	RNF121	LSR	LSAMP	SIAH1B		SHISA2	PR7B1	Q19AB2			KRTAP9-3
	RNF128	LTF	LSP1	SIAT7B		SIPA1L2	PR7C1	Q1HL35			L3MBTL3
	RNF181	LTV1	LUZP2	SIF1		SIPA1L3	PR7D1	Q1JQR8			LAD1
	RNF215	LXN	LY6H	SILG111		SIRPA	PR8A6	Q1JRP2			LAMA1
	RNF217	LY96	LYRM2	SIVA1		SIX1	PR8A8	Q1PAG7			LAMA4
	RNF26	LYN	LYRM4	SKIL		SIX6OS1	PR8A9	Q2MDF7			LAMB1
	RNF43	LYPD2	LYSMD4	SKP2		SLC12A2	PRELP	Q2MDF8			LAMC1
	RNH1	LYPD6	LZTR1	SLBP		SLC12A5	PRLD1	Q2MDG0			LAMC2
	RNPEPL1	LYPLA2	MAB21L2	SLC25A13		SLC12A6	PRLR	Q2MDG1			LANCL3
	ROBO1	LYSMD1	MACROD2	SLC25A3		SLC15A2	PROK1	Q2MHN3			LARP6
	ROBO2	LYSMD2	MAEA	SLC25A39		SLC22A16	PROK2	Q2PMX6			LASS3
	ROCK2	LZIC	MAF	SLC25A4		SLC24A3	PROP1	Q3TN34			LATS2
	ROM1	LZTR1	MAGED1	SLC25A5		SLC24A6	PROX1	Q3U1I8			LCE1F
	ROMO1	LZTS2	MAGED2	SLC35A4		SLC25A14	PROX2	Q3U793			LCK
	ROR2	MAD2L1BP	MAGEE1	SLC35E1		SLC25A31	PRP4B	Q3UAP6			LCP1
	RPL13A	MAEA	MAMDC4	SLC7A6		SLC26A5	PRRX1	Q3UGX2			LEPR
	RPL17	MAFB	MAML1	SLC7A9		SLC30A3	PRTG	Q3UKX5			LETMD1
	RPLP0	MAFK	MAML2	SLC9A3R1		SLC34A2	PRVA	Q3ULJ8			LGALS12
	RPN1	MAGI3	MAML3	SMAD3		SLC35F3	PTF1A	Q3UM65			LGALS2
	RPN2	MAL	MAN2A2	SMARCAD1		SLC35F5	PTH1R	Q3UP14			LGALS6
	RPS6KA4	MAN1A	MAN2B2	SMC4		SLC38A9	PTH2R	Q3UPN1			LGALS9
	RPS6KC1	MAN1B1	MAP2K5	SMN1		SLC41A2	PTPRQ	Q3UQP0			LGMN
	RRAS2	MAN1C1	MAP2K6	SMNDC1		SLC44A1	Q05CB6	Q3UT54			LHCGR
	RRBP1	MAOA	MAP3K11	SMU1		SLC4A1	Q0P538	Q3UUD2			LHFP
	RSAD1	MAP3K1	MAP3K14	SMYD2		SLC4A1AP	Q0VAW6	Q3UW96			LHFPL2
	RTCD1	MAP3K11	MAP3K3	SNAP23		SLC6A9	Q0VBQ9	Q3UY21			LHX1
	RTN3	MAP3K2	MAPK11	SNORA65		SLC8A1	Q0VG15	Q3UZ64			LHX2
	RUNDC1	MAP3K5	MAPK8	SNORA70		SLK	Q14AW3	Q3V157			LHX8
	RUNDC3B	MAP3K8	MAPK8IP1	SNORD22		SLY	Q14BI5	Q3V3A3			LHX9
	RYK	MAP4K2	MAPKAPK2	SNRP70		SMAP2	Q19AB2	Q3V3L3			LIMCH1
	RYR2	MAP4K5	MAPRE1	SNRPB		SMARCA1	Q1HL35	Q3ZB57			LIPG
	S100A7A	MAPK8IP3	MAPRE3	SNRPD1		SMARCD3	Q1JQR8	Q497M6			LMBR1
	SALL2	MAPKAPK2	MARCKSL1	SNRPD2		SMOC1	Q1JRP2	Q499I9			LMNA
	SAMD4	MAPRE3	MARK1	SNRPD3		SNAI3	Q1PAG7	Q4KL20			LMO1
	SAMD8	MARCO	MASP1	SNRPE		SNAP29	Q2MDF7	Q4TU81			LMX1B
	SAP18	MARK1	MAST4	SNRPG		SNHG11	Q2MDF8	Q4TU83			LOC402769
	SAR1B	MARK3	MATN2	SNTB2		SNX1	Q2MDG0	Q4TU90			LOC552901
	SAT2	MARVELD2	MBD5	SNURF		SNX12	Q2MDG1	Q4VBF6			LOC552908
	SATB2	MARVELD3	MBP	SNX3		SNX13	Q2MHN3	Q504P9			LOR
	SAV1	MASP1	MC3R	SNX5		SNX25	Q2PMX6	Q542N0			LOX
	SC5D	MAST2	MCART1	SOCS2		SNX33	Q3TN34	Q5DTH1			LOXL2
	SCLY	MBD1	MCART6	SOCS6		SNX6	Q3U1I8	Q5EP41			LPAR1
	SCMH1	MBD2	MCF2L	SOD2		SOAT1	Q3U793	Q5GAN0			LPAR3
	SCUBE2	MBNL2	MCFD2	SOHLH2		SOCS3	Q3UAP6	Q5GAN1			LPHN3
	SCYL1	MBNL3	MCOLN3	SOX13		SOCS5	Q3UGX2	Q5RJW1			LPP
	SCYL2	MBP	MDGA1	SOX2		SOHLH1	Q3UKX5	Q5SQB4			LRP2
	SCYL3	MCART1	MDGA2	SPAG7		SORD	Q3ULJ8	Q5SVL9			LRP8
	SDC1	MCOLN1	MDH1	SPC24		SOSTDC1	Q3UM65	Q5SY42			LRPAP1
	SDCCAG8	MDM4	MDM1	SPC25		SOX11	Q3UP14	Q5SZY7			LRRC3
	SEC11A	MED12L	ME3	SPNB3		SOX9	Q3UPN1	Q63ZW6			LRRC4C
	SEC13	MED13	MECP2	SPNS1		SP4	Q3UQP0	Q68FG2			LRRC52
	SEC22A	MED17	MED1	SPP1		SPA17	Q3UT54	Q69ZX3			LRRC8C
	SEC23A	MED4	MED12	SPRED2		SPARCL1	Q3UUD2	Q6DI63			LRRC8E
	SEC24A	MEF2A	MED22	SPRY2		SPATA5	Q3UW96	Q6GTX4			LRRK1
	SEC24D	MEGF6	MED31	SRA1		SPECC1	Q3UY21	Q6IMH6			LRRK2
	SEC63	MEGF9	MEF2C	SRM		SPECC1L	Q3UZ64	Q6IMH7			LTA
	SELM	MEIS1	MEGF6	SRP68		SPIN	Q3V157	Q6NX63			LTBP1
	SEMA4C	MEIS3	MEGF9	SS18		SPINT1	Q3V3A3	Q6NZM2			LTBP2
	SENP7	MEN1	MEIS1	SSBP4		SPOP	Q3V3L3	Q6PGJ3			LTBR
	SEPN1	MET	MEIS2	SSNA1		SPSB4	Q3ZB57	Q6RKD8			LUM
	SEPX1	METRNL	MEIS3	SSR2		SQSTM1	Q497M6	Q6ZWQ9			LXN
	SERP2	METTL9	MEST	SSR4		SSBP3	Q499I9	Q76HL1			LY6A
	SERPINE2	MFAP3L	METRN	SSSCA1		SSH1	Q4KL20	Q78Y73			LY6H
	SERPINH1	MFHAS1	METTL9	SSU72		ST18	Q4TU81	Q7M762			LY6K
	SERTAD2	MFN1	MEX3B	ST6GALNAC2		ST3GAL4	Q4TU83	Q7M763			LY96
	SETD7	MFN2	MFAP2	STATIP1		ST3GAL5	Q4TU90	Q7M766			LYN
	SFXN1	MFSD1	MFAP3	STK38		ST5	Q4VBF6	Q7TNE6			LYPD6
	SGSH	MFSD11	MFHAS1	STMN1		STAG2	Q504P9	Q7TNL7			LYPD6B
	SH3BP5	MFSD6L	MFSD9	STOML2		STAT3	Q542N0	Q7TT35			LYZ1
	SH3D19	MFSD7A	MGAT1	STRA13		STAT5A	Q5DTH1	Q810N8			LYZ2
	SH3PXD2B	MFSD7C	MGST1	STRAP		STC1	Q5EP41	Q811Q3			LZTFL1
	SH3RF1	MFSD9	MID2	STX16		STEAP1	Q5GAN0	Q8BGT1			MACC1
	SH3TC2	MGAT1	MIER3	SUI1-RS1		STFA1	Q5GAN1	Q8BLU0			MAEL
	SH3YL1	MGAT2	MIS12	SUMO2		STK31	Q5RJW1	Q8BPQ2			MAF
	SHARPIN	MGAT4A	MITF	SUPV3L1		STK36	Q5SQB4	Q8BVJ3			MAGEE1
	SHD	MGAT4B	MKRN3	SUZ12		STK40	Q5SVL9	Q8C0U8			MAL
	SHF	MGLL	MLLT1	SYCE2		STRA8	Q5SY42	Q8C477			MAL2
	SHROOM3	MIB1	MLLT3	SYT5		STX7	Q5SZY7	Q8C6G3			MAMDC2
	SIPA1L1	MICAL2	MLYCD	SYT9		STXBP3A	Q63ZW6	Q8C7E4			MAN1A
	SIRT2	MICALCL	MMD	TACSTD1		SUDS3	Q68FG2	Q8C845			MAP3K5
	SIX5	MICALL2	MMGT1	TADA2L		SULF1	Q69ZX3	Q8CAB0			MAP3K8
	SLAIN2	MIDN	MMGT2	TAF10		SULT4A1	Q6DI63	Q8CAZ8			MAPT
	SLC12A4	MINK1	MMP16	TAF1D		SULT5A1	Q6GTX4	Q8CCE0			MARS2
	SLC16A1	MKL1	MOAP1	TAF4A		SUPT4H1	Q6IMH6	Q8CDC8			MASP1
	SLC16A9	MKNK2	MOCS2	TAGAP1		SUPT6H	Q6IMH7	Q8CEC4			MATN2
	SLC1A5	MLEC	MORN1	TBC1D13		SURF4	Q6NX63	Q8CFZ6			MATN4
	SLC1A7	MLKL	MORN4	TBCA		SUSD4	Q6NZM2	Q8CG29			MBD2
	SLC22A17	MLL2	MOSC2	TBCB		SV2A	Q6PGJ3	Q8CGQ2			MBD5
	SLC22A21	MLLT1	MOSPD1	TBX4		SVS4	Q6RKD8	Q8CGZ7			MBNL3
	SLC23A1	MLXIP	MPDZ	TCEAL8		SYCP1	Q6ZWQ9	Q8K196			MBOAT1
	SLC23A2	MMAA	MPP3	TCFAP2C		SYCP2	Q76HL1	Q8K3I3			MBP
	SLC24A3	MMD	MPPED1	TCFE3		SYN1	Q78Y73	Q8K416			MCC
	SLC25A11	MMP23	MPZL1	TCL1		TAF1	Q7M762	Q8R0B5			MCOLN3
	SLC25A24	MOSC1	MR1	TCOF1		TAF7	Q7M763	Q8VCY9			MCPT8
	SLC25A30	MOSPD1	MRGPRE	TDGF1		TAF7L	Q7M766	Q91YU7			MEF2A
	SLC25A37	MPP1	MRPS21	TDH		TAF9B	Q7TNE6	Q923L6			MEF2C
	SLC25A4	MPP7	MRPS6	TDRD12		TAGLN2	Q7TNL7	Q923L7			MEGF10
	SLC25A44	MRPL14	MSI2	TERA-PENDING		TAOK1	Q7TT35	Q924X4			MEGF9
	SLC26A11	MRPL3	MSL1	TERF1		TASP1	Q810N8	Q99N12			MEI1
	SLC27A3	MRPS34	MSL3	TES		TAX1BP3	Q811Q3	Q9CPQ2			MEIS1
	SLC30A10	MRPS6	MSRB3	TFB1M		TBC1D1	Q8BGT1	Q9D350			MEIS2
	SLC30A4	MRPS7	MSX3	TFDP1		TBC1D8	Q8BLU0	Q9D3I8			MELA
	SLC30A5	MSL3	MTCP1	TFRC		TCF25	Q8BPQ2	Q9D410			MEP1B
	SLC30A6	MSN	MTERFD3	TIMELESS		TCF7	Q8BVJ3	Q9DAR2			MET
	SLC30A7	MSRB3	MTMR4	TIMM17A		TCF7L2	Q8BVT7	Q9DAV8			METRNL
	SLC35A1	MSX2	MTMR6	TIMM23		TCFCP2	Q8C0U8	Q9DCM6			MEX3B
	SLC35A2	MTAP1B	MTPN	TIPIN		TCN2	Q8C477	Q9EQI5			MFAP3L
	SLC35A3	MTAP7D1	MTTP	TJP2		TCP11L2	Q8C6G3	Q9EQM5			MFSD2A
	SLC35A5	MTCH1	MUC1	TK1		TDE2	Q8C7E4	Q9ERF6			MFSD4
	SLC35B2	MTF1	MUM1L1	TLE4		TDRD7	Q8C845	Q9JI43			MFSD6
	SLC35B3	MTHFSD	MUTED	TM7SF3		TDRD9	Q8CAB0	Q9JLI2			MFSD7C
	SLC35C1	MTIF3	MXD4	TMEFF1		TDRKH	Q8CAZ8	Q9QX99			MGAM
	SLC35E3	MTMR1	MXRA7	TMEM123		TEAD2	Q8CCE0	Q9Z0L6			MGAT5
	SLC35F5	MTMR4	MYCBPAP	TMEM143		TEF	Q8CDC8	R4RL1			MGLL
	SLC36A1	MTMR6	MYCL1	TMEM14C		TEKT1	Q8CEC4	R4RL2			MGP
	SLC36A4	MUM1L1	MYEOV2	TMEM160		TEX101	Q8CFZ6	RBCC1			MICAL2
	SLC38A1	MUTED	MYH10	TMEM180		TEX12	Q8CG29	RBTN1			MID2
	SLC39A13	MVP	MYL6	TMEM85		TEX14	Q8CGQ2	RBTN2			MLEC
	SLC39A2	MXD1	MYLK	TMEM93		TEX15	Q8CGZ7	RFPLA			MLKL
	SLC3A1	MXD4	MYO5A	TMEM97		TEX16	Q8K196	RN111			MMP12
	SLC43A1	MXRA8	MYO5B	TNFRSF21		TEX18	Q8K3I3	RN152			MNX1
	SLC4A2	MYBL1	MYT1	TOMM7		TEX19.2	Q8K416	RN165			MOB3B
	SLC5A2	MYCBPAP	N4BP2	TOP2A		TGIF1	Q8R0B5	RN187			MOGAT1
	SLC5A3	MYD88	NADSYN1	TOPBP1		TH1L	Q8VCY9	RNAS9			MOGAT2
	SLC9A1	MYH10	NAGA	TPD52		THBD	Q91YU7	RNS12			MORC4
	SLC9A6	MYH9	NAGLU	TPI1		THRAP2	Q923L6	RNS13			MOXD1
	SLCO3A1	MYL6	NAP1L3	TPX2		THTPA	Q923L7	ROBO4			MPEG1
	SMAD1	MYO1D	NAP1L4	TRA2A		THY1	Q924X4	RTN4R			MPPED2
	SMAD3	MYO1E	NARG2	TRAF4		TIAM1	Q99N12	RUNX3			MPZL2
	SMAD4	MYO1H	NAT14	TRAK1		TIMP2	Q9CPQ2	RUVB1			MPZL3
	SMARCA2	NAB1	NAT2	TRAPPC1		TIMP3	Q9D350	RUVB2			MS4A7
	SMARCD3	NAGA	NAT9	TRAPPC2L		TKTL1	Q9D3I8	RX			MSC
	SMPX	NAGK	NBEA	TRB		TLE3	Q9D410	SAM13			MSH3
	SMURF1	NAGPA	NCBP2	TRH		TLE6	Q9DAR2	SAMD1			MSL3
	SMYD2	NAPA	NCK2	TRIM25		TLK2	Q9DAV8	SAMD7			MSMB
	SNAP23	NAT6	NCOA2	TRIM27		TMC7	Q9DCM6	SCAR3			MSRB3
	SNRK	NBL1	NCOA6	TRIM28		TMCC1	Q9EQI5	SCTR			MSX2
	SNX14	NCK1	NDEL1	TRIM59		TMCO6	Q9EQM5	SCUB1			MTAP6
	SNX19	NCK2	NDFIP2	TRMT6		TMED9	Q9ERF6	SCUB2			MTHFD2L
	SNX21	NCOA2	NDN	TRP53		TMEM101	Q9JI43	SCUB3			MTHFS
	SNX24	NCOA6	NDUFA1	TRP53RK		TMEM117	Q9JLI2	SCX			MTMR11
	SNX25	NDEL1	NDUFA9	TRUB1		TMEM128	Q9QX99	SDC1			MUC1
	SNX32	NDRG1	NDUFB11	TRUB2		TMEM130	Q9Z0L6	SDC3			MUC13
	SNX33	NDST2	NDUFB3	TSEN34		TMEM18	R4RL1	SDC4			MUG1
	SNX4	NDST4	NEBL	TSPAN13		TMEM46	R4RL2	SDK1			MUM1L1
	SNX7	NDUFB2	NEDD1	TSR1		TMEM57	RBCC1	SDK2			MXD4
	SOAT1	NDUFV2	NEDD8	TSTA3		TMEM86B	RBTN1	SEBOX			MYL3
	SOCS5	NEDD9	NEDD9	TUBA1A		TMEM87A	RBTN2	SEM3A			MYL7
	SOS2	NEK6	NEFL	TUBA1B		TMEM9B	RFPLA	SEM3B			MYLK
	SOX9	NELF	NEFM	TUBA6		TMPRSS13	RN111	SEM3C			MYO1D
	SP8	NENF	NEGR1	TUBGCP2		TNNT1	RN152	SEM3D			MYO5B
	SPARC	NFKB2	NEK9	TXN1		TNRC18	RN165	SEM3E			MYO6
	SPCS1	NHSL1	NELF	TXNDC12		TNRC4	RN187	SEM3F			MYOF
	SPCS2	NIN	NENF	TXNDC17		TNRC6A	RNAS9	SEM3G			MYOZ2
	SPCS3	NINJ1	NEO1	TXNRD1		TNRC6B	RNS12	SEM4A			MYRIP
	SPHK1	NIPA2	NEU1	TYMS		TOMM34	RNS13	SEM4B			MYT1L
	SPINK2	NKIRAS1	NF1	TYMS-PS		TOMM70A	ROBO4	SEM4C			MYZAP
	SPNB1	NKTR	NFATC1	U2AF1		TPPP	RTN4R	SEM4D			NA
	SPNS2	NMNAT1	NFIA	UBA2		TRAF3	RUNX3	SEM4F			NAGPA
	SPNS3	NNAT	NFXL1	UBE2C		TRAFD1	RUVB1	SEM4G			NAIP2
	SPOCK1	NOTCH2	NGLY1	UBL4		TRIM21	RUVB2	SEM5B			NAV1
	SPOCK2	NOX4	NHLRC2	UBL5		TRIM32	RX	SEM6A			NBL1
	SPRR3	NPAS4	NICN1	UBLCP1		TRIM36	SAM13	SEM6B			NCKAP5
	SPRY3	NPAT	NIPBL	UBQLN4		TRIM61	SAMD1	SEM6C			NCRNA00085
	SREBF1	NPC1	NKAIN3	UBR1		TRIM68	SAMD7	SEM6D			NDN
	SREBF2	NPDC1	NKAP	UBR7		TRIM8	SCAR3	SEM7A			NEBL
	SRMS	NPNT	NKD1	UBXN2B		TRIO	SCTR	SG494			NEDD4L
	SRPRB	NPPB	NKIRAS2	UCHL5		TRIP12	SCUB1	SGCB			NEDD9
	SSR1	NPR2	NLGN2	UCK2		TRO	SCUB2	SHOX2			NEFM
	SSR3	NR2F2	NLK	UHRF2		TRP53INP2	SCUB3	SIAL			NFATC1
	SSR4	NR6A1	NME2	ULK1		TRRP1	SCX	SIK1			NFE2L3
	ST3GAL2	NRCAM	NME5	ULK3		TSC22D3	SDC1	SKI11			NFIA
	ST3GAL5	NRIP1	NMRAL1	UNG		TSHZ3	SDC3	SKIL			NFIX
	ST3GAL6	NRK	NNAT	UNK		TSN	SDC4	SKIT1			NFKBIE
	ST5	NRTN	NONO	UQCR		TSPAN33	SDK1	SKIT2			NGF
	ST7	NSMAF	NOS1AP	UQCRC2		TSPAN8	SDK2	SKIT3			NHSL2
	ST7L	NSUN3	NOTCH3	USMG5		TSPYL1	SEBOX	SKIT4			NIPAL1
	STAB2	NT5C	NOVA2	USP1		TTC3	SEM3A	SKIT6			NIPAL2
	STAG2	NTF5	NPC2	USP10		TTC33	SEM3B	SKIT7			NIPAL4
	STAMBP	NTS	NPHP1	USP7		TTYH2	SEM3C	SKIT9			NIPSNAP3A
	STARD13	NUCB2	NPHP4	UTP11L		TTYH3	SEM3D	SKOR1			NKAIN4
	STAT5B	NUDC	NR2F1	UTP15		TUBA3A	SEM3E	SKOR2			NKD1
	STRA6	NUDC-PS1	NR2F2	UTP6		TULP4	SEM3F	SLAP1			NKTR
	STT3A	NUDT16	NR4A2	UXS1		TXNDC13	SEM3G	SLAP2			NKX1-2
	STX18	NUDT18	NRARP	VBP1		TXNDC3	SEM4A	SMK2B			NKX2-2
	STXBP3A	NUDT7	NRD1	VDAC1		TXNIP	SEM4B	SMK3			NKX2-4
	STXBP5	NUMA1	NRG1	VDAC2		TXNRD3	SEM4C	SMK4A			NLRP4F
	STXBP6	NWD1	NRIP1	VEGFB		UBAP1	SEM4D	SMKW			NOL3
	SUCLA2	OAF	NRXN3	VKORC1		UBE2E2	SEM4F	SMKX			NOL4
	SULF2	OAS1C	NSDHL	WBP5		UBE2O	SEM4G	SMKY			NOSTRIN
	SUMF1	OAS1E	NSG1	WDR77		UBXN10	SEM5B	SMKZ			NOV
	SUMF2	OBSL1	NSMAF	WDR82		UCHL1	SEM6A	SMTL1			NOX4
	SUOX	OCM	NSMCE2	WEE1		UNC13B	SEM6B	SMTL2			NPAS2
	SURF1	OFD1	NSUN6	XAB1		UNC84B	SEM6C	SMTN			NPAS3
	SURF4	OLFR1252	NT5M	XPO6		UPF2	SEM6D	SMUF1			NPHS2
	SVIL	OLFR1310	NTNG1	YKT6		UPP1	SEM7A	SMUF2			NPL
	SYDE1	OLFR1388	NTRK3	YRDC		USP13	SG494	SNRK			NPNT
	SYS1	OLFR152	NUAK1	YWHAH		USP20	SGCB	SOCS1			NPPB
	SYVN1	OLFR544	NUAK2	ZBTB1		USP28	SHOX2	SOCS2			NPR2
	TANK	OLFR63	NUCB2	ZBTB8OS		USP31	SIAL	SOCS3			NPTX1
	TAPT1	OLR1	NUDCD2	ZFAND1		USP37	SIK1	SOCS4			NPY5R
	TAZ	OPTN	NUDT10	ZFP280C		USP44	SKI11	SOCS5			NR2E1
	TBC1D1	ORAOV1	NUDT11	ZFP339		USP9Y	SKIL	SOCS6			NR2F1
	TBC1D24	OSBP2	NUDT16	ZFP462		VAMP3	SKIT1	SOCS7			NR2F2
	TBC1D8B	OSBPL10	NUDT2	ZFP511		VAMP4	SKIT2	SP5			NR4A2
	TBCEL	OSBPL3	NUDT7	ZFP532		VANGL2	SKIT3	SP6			NRG1
	TBRG1	OSBPL5	NUTF2	ZFP607		VAT1	SKIT4	SP7			NRG2
	TBX18	OSBPL7	OAF	ZFP64		VAT1L	SKIT6	SP8			NRIP1
	TCEAL6	OSBPL8	OCRL	ZFP750		VAV2	SKIT7	SP9			NRIP3
	TCEAL8	OSGIN1	ODZ2	ZFX		VPS26B	SKIT9	SPDEF			NRK
	TCEB3	OSMR	ODZ3	ZIC3		VPS53	SKOR1	SPEG			NRN1
	TCF12	OSTF1	OLFM1	ZNHIT3		VSTM2B	SKOR2	SPI1			NRP1
	TCF25	OTUD5	OLFML2B	ZNRF2		VWA5A	SLAP1	SPIB			NT5C1B
	TCN2	OVOL2	OLFML3	ZSCAN10		VWF	SLAP2	SPIC			NT5E
	TCTA	P4HA1	OLFR1145	ZXDB		WDR40A	SMK2B	SPP24			NTF3
	TCTN3	P4HA2	OLFR1153			WDR47	SMK3	SPRY4			NTN4
	TDRD7	P4HB	OLFR1225			WDR92	SMK4A	SPTA1			NTS
	TEAD3	PACSIN2	OLFR1271			WDR93	SMKW	SPTA2			NTSR2
	TEC	PAF1	OLFR1410			WIPI1	SMKX	SPTB2			NUCB2
	TEK	PAFAH1B1	OLFR1512			X99384	SMKY	SPY1			NUDT6
	TERF2IP	PAK2	OLFR153			XKRX	SMKZ	SPY2			NXF2
	TGFB1I1	PALM	OLFR295			XLR5A	SMTL1	SPY4			NXF7
	TGFB2	PAN3	OLFR309			XLR5C	SMTL2	SRCA			NXPE4
	TGFBR2	PAPD4	OLFR430			YPEL3	SMTN	SRF			OAF
	TGFBR3	PAPSS1	OLFR448			YTHDF1	SMUF1	SSH1			OAZ3
	THAP2	PAPSS2	OLFR538			ZBTB43	SMUF2	SSH2			OBOX2
	TIAF2	PAQR4	OLFR661			ZCCHC14	SNRK	SSH3			ODAM
	TICAM1	PAQR7	OLFR668			ZCWPW1	SOCS1	ST14			OIT3
	TIFA	PARD6G	OLFR884			ZEB1	SOCS2	STA5A			OLFR78
	TIMP1	PARVA	OPA1			ZER1	SOCS3	STA5B			OLIG2
	TIMP2	PBRM1	OPHN1			ZFP106	SOCS4	STAP1			OLR1
	TIMP3	PCBD1	OPN3			ZFP202	SOCS5	STAP2			OOG1
	TIRAP	PCDH1	ORAI2			ZFP238	SOCS6	STAT3			OPHN1
	TLM	PCDH12	ORMDL1			ZFP251	SOCS7	STAT6			OPRM1
	TLR13	PCDH18	ORMDL3			ZFP329	SP5	STYX			ORM1
	TLR3	PCGF5	OSBPL5			ZFP36	SP6	SUFU			OSBPL5
	TLR7	PCSK1N	OSBPL6			ZFP37	SP7	SYNE2			OSBPL6
	TM2D1	PCSK7	OTUD7B			ZFP516	SP8	SYNE3			OSMR
	TM9SF1	PCYOX1	OTX1			ZFP518B	SP9	TBR1			OSR2
	TM9SF3	PDCD4	OVGP1			ZFP52	SPDEF	TBX10			OTOP1
	TM9SF4	PDCD6	OXT			ZFP592	SPEG	TBX15			OTX1
	TMBIM1	PDCD6IP	P4HA2			ZFP597	SPI1	TBX19			P2RY14
	TMBIM4	PDCL3	PACRG			ZFP9	SPIB	TBX2			P4HA3
	TMBIM6	PDE10A	PAFAH1B2			ZHX3	SPIC	TBX20			PAG1
	TMCO1	PDE4DIP	PAK1IP1			ZMYM3	SPP24	TBX21			PALLD
	TMCO3	PDE6D	PAK7			ZMYND17	SPRY4	TBX22			PAM
	TMED2	PDGFA	PAM			ZNF512B	SPTA1	TBX3			PAPPA
	TMED4	PDGFB	PANK4			ZRANB1	SPTA2	TBX4			PAPSS2
	TMED5	PDGFRA	PANX1			ZRANB3	SPTB2	TBX5			PAQR5
	TMED8	PDIA3	PAPPA			ZSWIM3	SPY1	TCF15			PAQR8
	TMEM108	PDK2	PAPSS1			ZSWIM5	SPY2	TCF21			PAQR9
	TMEM109	PDLIM1	PAQR4			ZSWIM6	SPY4	TCF23			PARD6B
	TMEM110	PDLIM2	PAQR8			ZXDC	SRCA	TEFF1			PARM1
	TMEM120B	PDRG1	PARD3B			ZYX	SRF	TEFF2			PARP3
	TMEM123	PDXDC1	PARD6G				SSH1	TEN1			PARP8
	TMEM128	PDZK1	PARN				SSH2	TEN2			PARVA
	TMEM129	PEA15A	PARP11				SSH3	TENC1			PAX3
	TMEM135	PEG3	PARP8				ST14	TENS4			PAX9
	TMEM136	PERP	PARVA				STA5A	TEST			PCDH17
	TMEM140	PEX11C	PAX3				STA5B	TFCP2			PCDH18
	TMEM149	PEX26	PAX7				STAP1	TFP11			PCDH19
	TMEM14C	PEX5L	PBX2				STAP2	TGFB1			PCDH7
	TMEM165	PHACTR1	PBX4				STAT3	TGFB2			PCDH8
	TMEM167	PHACTR4	PBXIP1				STAT6	TGFR1			PCDHB12
	TMEM175	PHC3	PCBP4				STYX	TGFR2			PCDHB16
	TMEM18	PHF14	PCDH17				SUFU	TLL2			PCDHB17
	TMEM189	PHF16	PCDH18				SYNE2	TLR12			PCDHB20
	TMEM198	PHKA1	PCDH19				SYNE3	TLX2			PCDHB22
	TMEM206	PHLDA3	PCDH7				TBR1	TM11A			PCGF5
	TMEM22	PHLDB1	PCDH8				TBX10	TM11B			PCNXL2
	TMEM30A	PHLDB2	PCDHB12				TBX15	TM11D			PCP4
	TMEM37	PHRF1	PCDHB15				TBX19	TM11E			PCSK5
	TMEM44	PI16	PCDHB17				TBX2	TM11F			PDE10A
	TMEM51	PI4KB	PCDHB2				TBX20	TMIG1			PDE5A
	TMEM63B	PIAS1	PCDHB20				TBX21	TMOD1			PDGFD
	TMEM66	PIBF1	PCDHB21				TBX22	TMOD2			PDGFRA
	TMEM86A	PIGC	PCDHB22				TBX3	TMOD3			PDGFRB
	TMEM88	PIGG	PCDHB3				TBX4	TMOD4			PDLIM4
	TMEM9	PIGK	PCDHB5				TBX5	TMPS2			PDX1
	TMEM9B	PIGM	PCDHB6				TCF15	TMPS3			PDZRN3
	TMTC4	PIGP	PCDHB7				TCF21	TMPS5			PEG3
	TMUB2	PIGU	PCDHB8				TCF23	TMPS6			PENK
	TNFAIP1	PIGZ	PCMT1				TEFF1	TMPS7			PET112L
	TNFAIP3	PIK3C2A	PCMTD2				TEFF2	TMPS9			PET2
	TNFRSF12A	PIK3CA	PCNP				TEN1	TNAP2			PF4
	TNFRSF1A	PIK3CB	PCYOX1				TEN2	TNF10			PGA5
	TNFRSF21	PION	PDCD4				TENC1	TNF11			PGCP
	TNNC1	PIP5K1A	PDCL				TENS4	TNF14			PGLYRP1
	TNPO2	PIP5K1B	PDE10A				TEST	TNFA			PHACTR2
	TOP1MT	PITPNM1	PDE8B				TFCP2	TNFB			PHF14
	TPM1	PITX1	PDGFRA				TFP11	TNFC			PHF2
	TPM4	PITX2	PDIK1L				TGFB1	TNFL6			PHLDA1
	TPP1	PKDCC	PDLIM7				TGFB2	TNMD			PHLDB2
	TPP2	PKP2	PEA15A				TGFR1	TNNC1			PHOX2B
	TPST2	PLA2G15	PEG12				TGFR2	TNNC2			PHXR2
	TRABD	PLA2R1	PEG3				TLL2	TNNI1			PIGH
	TRADD	PLAC8	PELI1				TLR12	TNNI2			PIGR
	TRAF2	PLAU	PEX5L				TLX2	TNNI3			PIGX
	TRAF3	PLAUR	PFDN5				TM11A	TNR18			PIK3AP1
	TRAF4	PLCB2	PFKFB4				TM11B	TNR3			PIK3R1
	TRAPPC1	PLCG2	PFN2				TM11D	TPM1			PIP
	TRAPPC10	PLCL2	PGCP				TM11E	TPM2			PIP5K1B
	TRIO	PLEKHA3	PGLS				TM11F	TPM3			PITX1
	TRIP11	PLEKHG2	PGM2L1				TMIG1	TPM4			PIWIL2
	TRMU	PLEKHM2	PGRMC1				TMOD1	TPOR			PKDCC
	TRP53INP2	PLEKHO1	PHACTR2				TMOD2	TR11B			PKIA
	TRPC4AP	PLK3	PHACTR4				TMOD3	TRAF1			PKIB
	TRPM6	PLOD3	PHC2				TMOD4	TRAF2			PKP1
	TRPM7	PLXNA1	PHF14				TMPS2	TRAF3			PLA2G12B
	TSPAN14	PLXNA2	PHF20L1				TMPS3	TRAF4			PLA2G2D
	TSPAN3	PLXNA4	PHF6				TMPS5	TRAF6			PLA2G4A
	TSPAN5	PLXNB1	PHIP				TMPS6	TSSK1			PLA2G4C
	TSPYL2	PLXND1	PHLDB1				TMPS7	TSSK2			PLA2G7
	TSPYL3	PMP22	PHOX2B				TMPS9	TSSK3			PLAC1
	TTC9	PNMA1	PHPT1				TNAP2	TSSK5			PLAC8
	TUBB6	PNRC1	PHXR4				TNF10	TSSK6			PLAGL1
	TUBD1	PODN	PIAS1				TNF11	TUFT1			PLAT
	TUBGCP6	PODXL	PIGC				TNF14	TUTLA			PLAU
	TULP4	POGK	PIGN				TNFA	TWST1			PLAUR
	TXNDC12	POLD4	PIGP				TNFB	UBE3B			PLBD1
	TXNDC15	POLDIP3	PIGW				TNFC	UBE3C			PLCE1
	TXNDC5	POLN	PIGX				TNFL6	UBIP1			PLCXD3
	TXNRD2	POLR3D	PIGY				TNMD	UNC4			PLD1
	TYRO3	POMGNT1	PIH1D2				TNNC1	USH2A			PLEK
	UBA52	POSTN	PIK3R3				TNNC2	V1AR			PLEKHA6
	UBE2V1	PPAP2C	PIK3R5				TNNI1	V1BR			PLEKHG3
	UBQLN2	PPARD	PJA1				TNNI2	V2R			PLEKHH2
	UFSP1	PPARG	PJA2				TNNI3	VAMP1			PLSCR2
	UHRF1BP1	PPARGC1B	PKDCC				TNR18	VAMP2			PLSCR4
	UHRF1BP1L	PPFIBP1	PKIA				TNR3	VAMP3			PLXNC1
	UHRF2	PPFIBP2	PKIG				TPM1	VAMP5			PMEPA1
	ULK2	PPL	PKN1				TPM2	VDR			PMP22
	UNK	PPM1D	PKNOX2				TPM3	VEGFA			PNLIPRP2
	UQCC	PPP1R13B	PLAGL2				TPM4	VEGFB			PODXL
	UQCRH	PPP1R13L	PLCE1				TPOR	VEGFC			POGK
	USF2	PPP1R3D	PLCL2				TR11B	VEGFD			POLR1A
	USP2	PPP1R3F	PLDN				TRAF1	VIPR1			POLR2E
	USP24	PPP1R3G	PLEKHA6				TRAF2	VIPR2			PON2
	USP27X	PPP2R5E	PLEKHM2				TRAF3	VITRN			POSTN
	USP29	PPT1	PLEKHO1				TRAF4	VPRE1			POT1A
	USP3	PRAMEF12	PLOD2				TRAF6	VPRE2			POU3F3
	USP32	PRDM2	PLP1				TSSK1	VS10L			PPARG
	USP45	PRDM4	PLSCR3				TSSK2	VSI10			PPARGC1A
	USP47	PRDM6	PLXNA2				TSSK3	VSX2			PPBP
	USP6NL	PREX2	PLXNA3				TSSK5	VTCN1			PPM1H
	UST	PRG4	PLXND1				TSSK6	VWA1			PPP1R16B
	VAMP2	PRICKLE1	PNRC2				TUFT1	VWA2			PPP1R3B
	VAMP3	PRICKLE3	PODXL2				TUTLA	WISP1			PPP1R3D
	VAPB	PRKCA	POLE3				TWST1	WISP3			PPP2R2B
	VASN	PRKCD	POLN				UBE3B	WSB1			PRAME
	VIT	PRKCDBP	POP4				UBE3C	WSB2			PRAMEL6
	VKORC1	PRKCE	POSTN				UBIP1	WWP1			PRAMEL7
	VKORC1L1	PRKCH	POU3F2				UNC4	WWP2			PRDM16
	VPS13C	PRKD2	POU6F2				USH2A	ZC3HA			PRDM8
	VPS37A	PRL2C3	PPAPDC1A				V1AR	ZGLP1			PREX2
	VPS4A	PRL8A9	PPAPDC2				V1BR	ZHX1			PRG4
	VPS8	PRLR	PPIL6				V2R	ZHX2			PRICKLE2
	VRK2	PRMT2	PPM1E				VAMP1	ZHX3			PRKAR1B
	VRK3	PROSC	PPM1L				VAMP2				PRKCA
	WBP5	PRPF8	PPP1R12B				VAMP3				PRKD1
	WDR13	PRR13	PPP1R16B				VAMP5				PRKG2
	WDR54	PRR14	PPP1R3C				VDR				PRL3A1
	WDR5B	PRRG2	PPP1R9B				VEGFA				PRLR
	WDR67	PRSS12	PPP2R2B				VEGFB				PROCR
	WDR7	PRSS16	PPP3CC				VEGFC				PROK2
	WDR86	PRSS23	PPT1				VEGFD				PROKR1
	WDR90	PSEN1	PRDM6				VIGLN				PROKR2
	WDR91	PSMB11	PRDX2				VIPR1				PRR15
	WFDC3	PSMD2	PRDX4				VIPR2				PRR5L
	WNT11	PSMD3	PREPL				VITRN				PRRX1
	WNT7B	PSMD4	PREX1				VPRE1				PRSS23
	WNT9A	PSME1	PRICKLE2				VPRE2				PRSS35
	WWTR1	PSME2	PRKAG2				VS10L				PSG21
	XBP1	PSME3	PRKAR1A				VSI10				PTER
	XPNPEP1	PSTPIP2	PRKAR2B				VSX2				PTGER2
	XPNPEP3	PTCD1	PRKCA				VTCN1				PTGER3
	XRCC2	PTGER3	PRKCE				VWA1				PTGER4
	YAF2	PTGR2	PRKD1				VWA2				PTGES
	YIPF1	PTK2	PRKD3				WISP1				PTGFR
	YIPF6	PTK2B	PRKG1				WISP3				PTGS1
	YOD1	PTOV1	PRKRA				WSB1				PTGS2
	YWHAB	PTPLAD1	PRKRIR				WSB2				PTH1R
	ZBTB4	PTPMT1	PRMT2				WWP1				PTK6
	ZBTB46	PTPN11	PRNP				WWP2				PTPLAD2
	ZBTB7C	PTPN14	PROK1				ZC3HA				PTPN13
	ZC3H7A	PTPN21	PROX2				ZGLP1				PTPN20
	ZC3HAV1L	PTPN4	PRPF40A				ZGLP1				PTPRB
	ZCCHC7	PTPRA	PRRG1				ZHX1				PTPRC
	ZDHHC12	PTPRM	PRRG3				ZHX2				PTPRD
	ZDHHC17	PTPRS	PRRX1				ZHX3				PTPRM
	ZDHHC24	PTRF	PRSS12								PTPRZ1
	ZDHHC6	PTX3	PRSS23								PTX3
	ZEB2	PURB	PRTG								PVRL1
	ZFP169	PXDN	PSD2								PYY
	ZFP174	PYGL	PSD3								QK
	ZFP192	QARS	PSMA1								QPCT
	ZFP239	QPCTL	PSMB6								QRFPR
	ZFP248	QSOX1	PSMC3IP								QSOX1
	ZFP27	RAB10	PSMD10								RAB11FIP5
	ZFP275	RAB11A	PTBP2								RAB20
	ZFP276	RAB11FIP4	PTER								RAB27B
	ZFP280C	RAB12	PTH1R								RAB32
	ZFP319	RAB13	PTN								RAB37
	ZFP358	RAB32	PTP4A1								RAB38
	ZFP386	RAB33B	PTP4A2								RAB3C
	ZFP397	RAB35	PTPDC1								RAB3IL1
	ZFP458	RAB3GAP2	PTPLAD1								RAB6B
	ZFP52	RAB3IP	PTPN1								RABGAP1L
	ZFP524	RAB43	PTPN9								RAG2
	ZFP592	RABGEF1	PTPRA								RAMP2
	ZFP61	RAC1	PTPRD								RANBP3L
	ZFP617	RAD9	PTPRM								RAPGEF3
	ZFP618	RALB	PTPRS								RASEF
	ZFP629	RALBP1	PTPRZ1								RASGRF1
	ZFP637	RALGDS	PTS								RASGRP3
	ZFP644	RALGPS1	PTX3								RASSF4
	ZFP667	RAMP1	PURG								RASSF5
	ZFP672	RANBP2	PVRL3								RBM11
	ZFP687	RAP1B	PXMP3								RBM24
	ZFP692	RAP2C	PYGO1								RBM44
	ZFP703	RAPGEF2	RAB11FIP3								RBM47
	ZFP711	RARRES1	RAB13								RBMS3
	ZFP768	RARRES2	RAB28								RBMY1A1
	ZFP790	RASA1	RAB2A								RBP1
	ZFP9	RASA2	RAB2B								RBP2
	ZFYVE21	RASGEF1B	RAB34								RBP4
	ZHX2	RASL10A	RAB36								RBX1
	ZHX3	RASL11B	RAB39								RCAN1
	ZIC1	RASSF4	RAB40B								RCN2
	ZKSCAN3	RASSF6	RAB43								RDH10
	ZMYND11	RASSF7	RAB6B								RDH7
	ZNHIT6	RAVER2	RAB8B								REEP1
	ZNRF3	RB1	RAB9B								REEP3
	ZXDB	RB1CC1	RABEP1								REEP5
	ZYX	RBBP7	RABL5								REM1
		RBM20	RAET1D								REM2
		RBM38	RAI2								RERG
		RBMS1	RALA								RET
		RBMS2	RANBP6								RFTN1
		RBMS3	RAP1A								RGN
		RBMY1A1	RAP2A								RGNEF
		RC3H1	RASA3								RGS10
		RC3H2	RASAL2								RGS16
		RCAN1	RASL10B								RGS2
		RCOR1	RBBP8								RGS20
		RD3	RBBP9								RGS5
		RDH10	RBL1								RHOBTB1
		RDH11	RBM39								RHOBTB3
		REC8	RBMS3								RHOJ
		REEP5	RBMX								RHOU
		REG1	RCAN1								RHOX13
		RELA	RCBTB2								RHOX6
		RELL1	RCN1								RHOX9
		RELL2	RCN2								RIN3
		REPS1	RDH5								RIPK1
		REPS2	RECQL								RIPK3
		RERE	REEP1								RIPPLY3
		RFK	RFC3								RNASEL
		RGL1	RFESD								RNF128
		RGMA	RFK								RNF17
		RGP1	RFWD2								RNF180
		RGS16	RFX4								RNF182
		RHBDF1	RFX5								RNF217
		RHOB	RGAG4								RNF39
		RHOC	RGL1								ROD1
		RHOD	RGMA								RORA
		RHOG	RGMB								RORB
		RHOX12	RGN								RP2H
		RHOX6	RGS12								RSAD1
		RHOX9	RGS2								RSAD2
		RILPL2	RGS8								RSPO1
		RIN3	RHOBTB1								RSPO2
		RIT1	RHOBTB3								RSPO3
		RNASEL	RHOJ								RTP4
		RND2	RHOQ								RUNX1
		RNF103	RHOU								RUNX2
		RNF11	RHPN1								RUNX3
		RNF114	RILPL2								S100A3
		RNF128	RING1								S100A4
		RNF13	RLN1								S100A9
		RNF139	RNF103								S100G
		RNF144B	RNF11								SAFB
		RNF19A	RNF121								SAMD4
		RNF208	RNF13								SAMD9L
		RNF214	RNF130								SATB2
		RNF215	RNF144B								SCARA3
		RNF216	RNF152								SCARF2
		RNF217	RNF157								SCGB1A1
		RNF43	RNF166								SCML2
		RNFT1	RNF170								SCNN1A
		RNH1	RNF19A								SCUBE2
		ROCK2	RNF215								SCYL2
		ROD1	RNF219								SDPR
		ROMO1	RNF24								SEC16B
		RPAIN	RNF43								SEL1L2
		RPS6KA4	RNFT2								SEL1L3
		RRAGC	ROBO2								SEMA3C
		RRBP1	ROBO3								SEMA3D
		RRM2B	ROMO1								SEMA6D
		RSAD2	ROPN1L								SENP7
		RTF1	RPAIN								SEPT2
		RTN1	RPGR								SEPT4
		RTN4R	RPL15								SERF1
		RTP4	RPL22								SERINC5
		RUNX1	RPL27A								SERPINA7
		RXRA	RPL37A								SERPINB1A
		RYK	RPRM								SERPINB2
		S100A11	RPS15								SERPINB5
		S100A13	RPS6KA3								SERPINB6B
		S100A14	RSPO2								SERPINB8
		S100A5	RSPO3								SERPINB9
		S100A6	RSPRY1								SERPINB9C
		SAMD14	RSRC1								SERPINB9G
		SAMD4	RTKN								SERPINH1
		SAT2	RTN3								SFMBT2
		SBSN	RUFY1								SFXN3
		SCAMP2	RUFY3								SGCB
		SCAND1	RWDD1								SGMS2
		SCAP	RWDD3								SGPP1
		SCARB2	RWDD4A								SGPP2
		SCARF2	RXRA								SH3BGR
		SCN1B	SAMD12								SH3BP5
		SCNN1A	SAMD14								SH3KBP1
		SCNN1G	SAMD8								SH3PXD2B
		SCT	SAR1A								SH3RF2
		SCYL1	SAR1B								SH3TC1
		SCYL2	SAT2								SHE
		SDC1	SAV1								SHISA3
		SDC4	SBF2								SHISA5
		SDCBP	SBSN								SHOX2
		SDCCAG8	SC4MOL								SIM2
		SDR42E1	SC5D								SIX2
		SDSL	SCAMP1								SIX3OS1
		SEC11A	SCAND1								SLC12A1
		SEC22A	SCCPDH								SLC13A5
		SEC24A	SCD2								SLC16A7
		SEC24B	SCG2								SLC16A9
		SEC61A1	SCG3								SLC18A2
		SEC62	SCG5								SLC1A1
		SEMA3C	SCN2A1								SLC22A4
		SEMA3E	SCN8A								SLC22A6
		SEMA3F	SCOC								SLC25A24
		SEMA4D	SCP2								SLC25A31
		SEMA6A	SCRN2								SLC28A3
		SENP2	SCUBE1								SLC2A10
		SENP5	SCUBE2								SLC2A13
		SENP7	SDC1								SLC30A4
		SEPN1	SDC2								SLC35A2
		SERF2	SDC3								SLC35A5
		SERINC1	SDCBP								SLC35D3
		SERINC2	SDCCAG8								SLC36A4
		SERPINB9B	SDF2								SLC38A5
		SERPINB9C	SEC11A								SLC39A2
		SERPINB9D	SEC22C								SLC39A8
		SERPINB9E	SEC61A2								SLC40A1
		SERPINB9F	SELM								SLC41A2
		SERPINB9G	SEMA3C								SLC44A1
		SERPIND1	SEMA3F								SLC44A3
		SERPINE1	SEMA5A								SLC4A2
		SERPINE2	SEMA5B								SLC4A4
		SERPINH1	SENP7								SLC6A1
		SETD2	SENP8								SLC6A14
		SETD7	SEPN1								SLC6A20A
		SETD8	SERF1								SLC7A10
		SFT2D1	SERINC1								SLC7A14
		SGCB	SERINC2								SLC7A2
		SGCE	SERINC3								SLCO2A1
		SGMS2	SERP1								SLCO3A1
		SGPP1	SERP2								SLIT3
		SGSH	SERPINH1								SLITRK4
		SH2B2	SESN1								SLITRK6
		SH2D3C	SETBP1								SMAP1
		SH3BGR	SF3B1								SMARCA2
		SH3BP5	SFI1								SMGC
		SH3GLB1	SFMBT1								SMOC2
		SH3PXD2A	SFRP1								SMPDL3A
		SH3RF1	SFRP2								SMR3A
		SH3RF2	SFT2D3								SNAP91
		SH3TC1	SGCE								SNCA
		SH3TC2	SGPP1								SNX24
		SHB	SGSH								SOCS5
		SHC4	SGSM1								SOX17
		SHISA4	SH2B2								SOX6
		SHOC2	SH3BGRL								SOX7
		SHROOM1	SH3GLB1								SOX8
		SIDT2	SH3PXD2B								SOX9
		SIN3B	SH3RF1								SP8
		SIRT2	SHD								SPACA1
		SIRT4	SHF								SPANXN4
		SLC10A3	SHFM1								SPARC
		SLC12A4	SHH								SPATA16
		SLC15A2	SHISA4								SPATA17
		SLC16A1	SIAH1A								SPATS2L
		SLC16A13	SIRPA								SPEER4A
		SLC16A4	SIRT2								SPHKAP
		SLC1A5	SIX5								SPIC
		SLC1A7	SLBP								SPIN2
		SLC22A1	SLC17A5								SPOCK1
		SLC22A15	SLC22A15								SPOCK3
		SLC22A18	SLC22A17								SPRR1A
		SLC22A23	SLC22A21								SPTLC2
		SLC22A3	SLC22A5								SRGN
		SLC22A5	SLC24A3								SRR
		SLC23A3	SLC25A11								SRSF12
		SLC24A3	SLC25A14								ST3GAL1
		SLC24A6	SLC25A2								ST3GAL6
		SLC25A10	SLC25A21								ST6GALNAC5
		SLC25A23	SLC25A22								ST7
		SLC25A24	SLC25A23								ST7L
		SLC25A29	SLC25A24								ST8SIA1
		SLC25A4	SLC25A27								ST8SIA6
		SLC25A43	SLC25A30								STARD10
		SLC26A2	SLC25A46								STBD1
		SLC28A2	SLC26A11								STEAP4
		SLC28A3	SLC27A4								STK31
		SLC2A1	SLC2A10								STRA6
		SLC30A4	SLC2A12								STX17
		SLC30A7	SLC2A4								STYK1
		SLC31A2	SLC30A4								SUOX
		SLC35A2	SLC30A7								SURF4
		SLC35A5	SLC35A1								SVS2
		SLC35B3	SLC35B2								SYCE1
		SLC35C1	SLC35C1								SYCP1
		SLC35E3	SLC35E4								SYCP2
		SLC35E4	SLC37A4								SYNE1
		SLC35F5	SLC38A10								SYNPO
		SLC36A4	SLC38A9								SYNPO2
		SLC37A1	SLC39A11								SYNPO2L
		SLC37A2	SLC39A13								SYNPR
		SLC37A4	SLC39A6								SYT1
		SLC38A1	SLC39A9								SYT16
		SLC38A4	SLC44A5								SYTL2
		SLC38A6	SLC45A3								SYTL4
		SLC39A1	SLC4A2								T
		SLC39A5	SLC4A9								TAC1
		SLC39A6	SLC8A1								TACR3
		SLC39A7	SLCO1A5								TACSTD2
		SLC44A2	SLIT2								TAF7L
		SLC46A1	SLITRK1								TANC2
		SLC4A1AP	SLITRK6								TBATA
		SLC4A2	SLU7								TBC1D24
		SLC5A3	SMAD1								TBC1D2B
		SLC5A6	SMAD3								TBC1D5
		SLC5A8	SMAD5								TBC1D8B
		SLC6A4	SMARCA2								TBR1
		SLC6A8	SMARCC2								TBX1
		SLC7A8	SMARCE1								TBX15
		SLC9A1	SMO								TBX18
		SLC9A6	SMOC2								TBX20
		SLC9A7	SMPD1								TBX22
		SLCO2A1	SMPD2								TBX3
		SLFNL1	SMPD3								TBX5
		SLK	SMUG1								TC2N
		SMAD2	SMURF2								TCEB1
		SMARCA2	SNAP25								TCF21
		SMARCD2	SNCAIP								TCF7L2
		SMC5	SNRK								TCHH
		SMCHD1	SNRNP35								TCRA
		SMOC1	SNRPD1								TDRD1
		SMOC2	SNTG2								TDRD5
		SMPD1	SNX1								TDRD7
		SMPDL3A	SNX19								TEC
		SNAP29	SNX24								TES
		SNAPC1	SNX25								TESC
		SNF8	SNX32								TEX101
		SNX1	SNX33								TEX11
		SNX13	SNX4								TEX12
		SNX14	SNX6								TEX13
		SNX25	SOBP								TEX15
		SNX3	SORBS2								TEX16
		SNX33	SOS2								TFAP2A
		SNX4	SOX10								TFAP2E
		SNX6	SOX11								TFEC
		SNX7	SOX17								TFPI
		SNX9	SOX21								TFPI2
		SOAT1	SOX5								TGFA
		SORBS1	SOX6								TGFB1I1
		SOST	SOX9								TGFB2
		SOX8	SP8								TGFBI
		SOX9	SPA17								TGFBR1
		SP3	SPAG4								TGFBR2
		SP6	SPARC								TGFBR3
		SPAG9	SPARCL1								TGM2
		SPECC1	SPATA1								TGM6
		SPG20	SPATA17								TGOLN1
		SPIN1	SPATA6								THBD
		SPINT1	SPCS1								THBS2
		SPNA2	SPDYA								THSD4
		SPRR2E	SPEG								THSD7A
		SPRR2G	SPG11								THSD7B
		SPRYD3	SPIN4								THY1
		SPSB2	SPOCK3								TIAM2
		SPTY2D1	SPOPL								TIMD2
		SRC	SPSB4								TIMP2
		SRGAP2	SPTLC2								TIMP3
		SRI	SRGAP3								TIMP4
		SRP14	SRP14								TINAGL1
		SRPRB	SRP9								TKTL2
		SRR	SRR								TLL1
		SSFA2	SS18L1								TLR2
		SSH1	SSBP1								TLR3
		SSH2	SSBP2								TLR4
		SSH3	SSH1								TM4SF1
		SSR4	SSH2								TMCC3
		ST14	SSR3								TMED11
		ST3GAL1	ST18								TMEFF2
		ST3GAL2	ST3GAL5								TMEM108
		ST3GAL5	ST3GAL6								TMEM125
		ST5	ST7								TMEM140
		ST7	ST7L								TMEM144
		ST7L	ST8SIA2								TMEM150C
		STAM2	ST8SIA4								TMEM163
		STAMBP	STAMBP								TMEM173
		STAP2	STARD3								TMEM200A
		STARD13	STARD6								TMEM200C
		STK10	STARD7								TMEM202
		STK11	STARD9								TMEM215
		STK24	STAT5B								TMEM27
		STK39	STK3								TMEM30B
		STON1	STK32B								TMEM45B
		STRA6	STK36								TMEM56
		STX11	STOM								TMEM59L
		STX17	STOX2								TMEM71
		STX18	STRA6								TMEM82
		STX2	STRADB								TMLHE
		STX4A	STX12								TMOD3
		STXBP2	STX17								TMPRSS2
		STXBP3A	STX18								TMSB10
		STXBP5	STX1B								TNC
		SUOX	STX2								TNFAIP2
		SUPT5H	STX6								TNFAIP3
		SURF1	STX8								TNFAIP6
		SURF4	STXBP3B								TNFRSF11B
		SVEP1	STXBP4								TNFRSF18
		SVOP	SUSD4								TNIK
		SYAP1	SVEP1								TNNT2
		SYNE1	SYNE2								TNNT3
		SYNGR2	SYNPR								TNRC18
		SYNJ1	SYT1								TNS1
		SYP	SYTL4								TNS4
		SYVN1	TAF11								TOR1AIP1
		TACC2	TAL2								TPBG
		TACSTD2	TANK								TPCN1
		TAF10	TBC1D12								TPH1
		TAGLN	TBC1D14								TPH2
		TAGLN2	TBC1D16								TPM2
		TAOK3	TBC1D19								TRAF5
		TAP1	TBC1D5								TRAM1L1
		TAPBP	TBC1D9B								TRANK1
		TAPT1	TBCCD1								TRIM44
		TAX1BP3	TBKBP1								TRIM62
		TAZ	TBPL1								TRPA1
		TBC1D10A	TCEAL1								TRPC6
		TBC1D16	TCF12								TRPV1
		TBC1D2	TCF19								TSC22D2
		TBC1D2B	TCF4								TSHZ1
		TBC1D8B	TCHP								TSHZ3
		TBK1	TCN2								TSLP
		TBRG1	TCTN3								TSPAN12
		TBX15	TDRD3								TSPAN2
		TCAP	TDRD7								TSPAN8
		TCF20	TDRKH								TTC28
		TCIRG1	TERF2IP								TTC30A2
		TCTA	TESK1								TTC6
		TDRD7	TEX261								TTLL7
		TEAD3	TGFB1I1								TTR
		TEC	TGFBRAP1								TUFT1
		TENC1	TH1L								TWIST1
		TET3	THA1								UAP1
		TFRC	THAP2								UBAP2L
		TGFA	THAP3								UBASH3B
		TGFBR3	THOC7								UBE2H
		TGFBRAP1	THRB								UBE2J1
		TGIF2	THSD4								UBE2L6
		TGM2	TIA1								UGT2B34
		TGOLN1	TIMM22								UHMK1
		THAP11	TIMP2								UPK1B
		TICAM1	TIRAP								UPP2
		TIFA	TK2								USP18
		TIMD2	TLM								VAMP8
		TIMM8A2	TM2D1								VAV3
		TIMP2	TM2D2								VAX2
		TIMP3	TM9SF3								VCAM1
		TIRAP	TMCC2								VDAC1
		TJP1	TMCO3								VGLL3
		TJP3	TMED2								VIPR1
		TLE3	TMED3								VIT
		TM9SF1	TMED4								VMN1R11
		TMBIM1	TMEM117								VMN1R25
		TMBIM4	TMEM123								VMN1R51
		TMBIM6	TMEM127								VMN1R53
		TMC4	TMEM129								VNN1
		TMCC1	TMEM136								VOPP1
		TMCC3	TMEM138								VSIG1
		TMED10	TMEM141								VTCN1
		TMED2	TMEM14A								VWA2
		TMED3	TMEM14C								VWC2
		TMED4	TMEM164								WDR4
		TMED5	TMEM167								WDR65
		TMEM102	TMEM167B								WIF1
		TMEM104	TMEM168								WISP1
		TMEM106A	TMEM175								WLS
		TMEM106B	TMEM176A								WNT11
		TMEM109	TMEM177								WNT16
		TMEM11	TMEM18								WNT4
		TMEM110	TMEM206								WNT5A
		TMEM111	TMEM218								WNT8B
		TMEM116	TMEM22								WRNIP1
		TMEM120A	TMEM28								XIAP
		TMEM123	TMEM30A								ZBTB16
		TMEM127	TMEM33								ZBTB4
		TMEM128	TMEM43								ZBTB46
		TMEM129	TMEM47								ZC3H12C
		TMEM140	TMEM53								ZC3HAV1
		TMEM14C	TMEM60								ZDHHC14
		TMEM159	TMEM66								ZDHHC2
		TMEM164	TMEM67								ZEB2
		TMEM184A	TMEM80								ZFHX3
		TMEM189	TMEM9								ZFHX4
		TMEM19	TMEM9B								ZFP119A
		TMEM204	TMTC2								ZFP202
		TMEM218	TMTC4								ZFP385B
		TMEM33	TMUB1								ZFP386
		TMEM37	TMUB2								ZFP467
		TMEM41A	TNFAIP1								ZFP503
		TMEM48	TNFAIP8								ZFP52
		TMEM62	TNFRSF19								ZFP560
		TMEM63B	TNFRSF1A								ZFP572
		TMEM65	TNKS								ZFP672
		TMEM66	TNNC1								ZFP697
		TMEM87B	TNRC6A								ZFP703
		TMEM9B	TOP2B								ZFP711
		TMOD1	TOX3								ZFP78
		TMPRSS6	TPBG								ZFP800
		TNF	TPM4								ZFP826
		TNFAIP1	TPMT								ZFP874A
		TNFAIP8	TPPP								ZFP9
		TNFRSF10B	TRAF3								ZFP91
		TNFRSF23	TRAFD1								ZFPM2
		TNFSF15	TRAM1L1								ZIC1
		TNFSF9	TRAPPC1								ZXDA
		TNK1	TRAPPC3								ZXDB
		TNNC1	TRIB2								ZYG11B
		TNS4	TRIM32
		TOB2	TRIM68
		TOLLIP	TRIP11
		TOMM70A	TRO
		TOP1MT	TROVE2
		TOR1AIP1	TRP53I13
		TOR2A	TRPC4AP
		TPCN1	TSC1
		TPI1	TSC22D3
		TPM1	TSG101
		TPM2	TSHZ1
		TPM4	TSPAN12
		TPST2	TSPAN13
		TRADD	TSPAN18
		TRAK2	TSPAN3
		TRAPPC10	TSPAN6
		TRAPPC3	TSPYL4
		TRAPPC5	TTBK2
		TRERF1	TTC23
		TREX1	TTC28
		TRIB1	TTC3
		TRIM15	TTC30B
		TRIM25	TTC35
		TRIO	TTC39C
		TRIOBP	TTC8
		TRIP6	TTC9
		TRP53I13	TTLL11
		TRP53INP2	TTLL7
		TRPC4AP	TUBE1
		TRPM6	TUBGCP2
		TRPV2	TUBGCP3
		TRRAP	TUG1
		TSEN34	TUSC3
		TSG101	TWSG1
		TTBK1	TXNDC12
		TTBK2	TXNDC15
		TTL	TXNDC16
		TTLL10	TXNDC5
		TTLL5	UBAC2
		TTPAL	UBASH3B
		TTYH2	UBE2D3
		TUBA8	UBE2E1
		TUBB6	UBE2E2
		TULP4	UBE2E3
		TXNDC11	UBE2I
		TXNDC15	UBE2J1
		TXNL1	UBE2L6
		TXNRD1	UBE2R2
		TXNRD2	UBE2W
		UBA5	UBLCP1
		UBB	UBTD2
		UBC	UBXN4
		UBE2E1	UGDH
		UBE2E2	UHMK1
		UBE2G2	UHRF2
		UBE2H	ULK2
		UBE2J1	UNC119
		UBE2J2	UNC119B
		UBE2O	UNC13B
		UBE2Q2	UNC50
		UBE3A	UNC5C
		UBQLN1	UQCC
		UCHL3	UQCRC2
		UGCG	UQCRH
		UGP2	USP25
		UNC13D	USP29
		UNC50	USP3
		USP15	USP30
		USP2	USP40
		USP25	USP47
		USP27X	VAMP3
		USP29	VAMP4
		USP31	VAMP5
		USP32	VAMP7
		USP40	VAPB
		USP43	VASH1
		USP47	VASH2
		USP48	VAX1
		USP49	VAX2
		USP6NL	VDAC3
		UXS1	VEGFA
		VAMP8	VEZF1
		VASH2	VHL
		VASN	VIM
		VAV2	VIT
		VAX1	VMN2R4
		VCL	VPS26B
		VCPIP1	VPS37B
		VDR	VPS37D
		VGF	VPS8
[truncated: 141 more rows]

## Sheet: Figure S5
	1. The Gene Ontology Database, http://www.geneontology.org/
	CANONICAL WNT_GO1	WNT pathway_GO1
	ZNRF3	ZRANB1
	ZBED3	ZNRF3
	YAP1	ZEB2
	WWTR1	ZBTB33
	WNT9A	ZBED3
	WNT7B	YAP1
	WNT7A	WWTR1
	WNT5B	WWOX
	WNT5A	WNT9B
	WNT4	WNT9A
	WNT3A	WNT8B
	WNT3	WNT8A
	WNT2B	WNT7B
	WNT2	WNT7A
	WNT11	WNT6
	WNT10B	WNT5B
	WNT1	WNT5A
	UTY	WNT4
	UBR5	WNT3A
	UBE2B	WNT3
	TRPM4	WNT2B
	TNKS	WNT2
	TLE2	WNT16
	TDGF1	WNT11
	TCF7	WNT10B
	TCF7L2	WNT10A
	TBX18	WNT1
	TBL1XR1	WIF1
	TBL1X	WDR61
	T	VAX2
	STK4	VANGL2
	STK3	UTY
	SRC	UBR5
	SOX9	UBE2B
	SOX7	TSKU
	SOX4	TSC2
	SOX2	TRPM4
	SOX17	TNKS
	SOSTDC1	TLR2
	SOST	TLE3
	SNAI2	TLE2
	SMO	TLE1
	SIAH2	TGFB1I1
	SHH	TDGF1
	SFRP5	TCF7
	SFRP4	TCF7L2
	SFRP2	TBX18
	SFRP1	TBL1XR1
	SDC1	TBL1X
	SCYL2	TAX1BP3
	RYR2	T
	RSPO3	SULF2
	RSPO2	SULF1
	RSPO1	STRN
	ROR2	STK4
	RNF146	STK3
	RAB5A	SRC
	PYGO2	SOX9
	PTPRU	SOX7
	PTPRO	SOX4
	PTK7	SOX2
	PTEN	SOX17
	PROP1	SOSTDC1
	PRICKLE1	SOST
	PPAP2B	SNAI2
	POU5F1	SMO
	PFDN5	SLC9A3R1
	NRARP	SIX3
	NPHP3	SIAH2
	NOTCH1	SHH
	NOG	SFRP5
	NKX2-5	SFRP4
	NKD2	SFRP2
	NKD1	SFRP1
	NFKB1	SENP2
	NDEL1	SDC1
	MYH6	SCYL2
	MYC	SALL1
	MLLT3	RYR2
	MESP1	RYK
	MED12	RSPO4
	MCC	RSPO3
	MAD2L2	RSPO2
	LRP6	RSPO1
	LRP5	ROR2
	LRP4	RNF43
	STK11	RNF146
	LIMD1	RNF138
	LGR4	RAC1
	LEF1	RAB5A
	LATS2	PYGO2
	JUP	PYGO1
	ISL1	PTPRU
	INVS	PTPRO
	INS2	PTK7
	ILK	PTEN
	HOXB9	PROP1
	HDAC2	PRKAA2
	HDAC1	PRKAA1
	GSK3B	PRICKLE1
	GREM1	PPM1A
	GPC3	PPAP2B
	GLI3	POU5F1
	GLI1	PORCN
	GATA4	PITX2
	GATA3	PIAS4
	G3BP1	PFDN5
	FZD8	PEG12
	FZD7	PAF1
	FZD6	NXN
	FZD5	NRARP
	FZD4	NPHP3
	FZD3	NOTCH1
	FZD10	NOG
	FZD1	NLK
	FRZB	NKX2-5
	FGFR3	NKD2
	FGFR2	NKD1
	FGF9	NFKB1
	FGF8	NDRG2
	FGF10	NDEL1
	EMD	MYH6
	EGR1	MYC
	EDA	MLLT3
	DVL3	BTRC
	DVL2	MITF
	DVL1	MESP1
	DLX5	MESDC2
	DKK3	MED12
	DKK2	MDFIC
	DKK1	MDFI
	DIXDC1	MCC
	DISC1	MBD2
	DDIT3	MARK2
	DAPK3	MARK1
	DACT1	MAD2L2
	DAB2IP	LZTS2
	DAB2	LRRFIP2
	CYLD	LRP6
	CTNND1	LRP5
	CTNNB1	LRP4
	CTHRC1	LRP1
	CSNK1E	STK11
	CSNK1D	LIMD1
	COL1A1	LGR4
	CHD8	LEO1
	CFC1	LEF1
	CDH2	LECT2
	CDC42	LDB1
	CCNY	LATS2
	CCND1	KRT6A
	CBY1	KREMEN2
	CAV1	KREMEN1
	CAPRIN2	KLHL12
	BICC1	JUP
	BCL9L	ISL1
	BCL9	INVS
	BAMBI	INS2
	AXIN2	ILK
	AXIN1	HOXB9
	ASPM	HNF1B
	APC2	HNF1A
	APC	HIC1
	ANKRD6	HHEX
	SMAD3	HDAC2
	AES	HDAC1
		HBP1
		GSK3B
		GSK3A
		GSC
		GRK6
		GRK5
		GRHL3
		TLE4
		GREM1
		GRB10
		GPC3
		GLI3
		GLI1
		GATA4
		GATA3
		G3BP1
		FZD8
		FZD7
		FZD6
		FZD5
		FZD4
		FZD3
		FZD10
		FZD1
		FRZB
		FRAT2
		FRAT1
		FOXL1
		FGFR3
		FGFR2
		FGF9
		FGF8
		FGF10
		FBXW4
		FBXW11
		ETV2
		EMD
		WISP1
		EGR1
		EDA
		DVL3
		DVL2
		DVL1
		DRD2
		DLX5
		DKK4
		DKK3
		DKK2
		DKK1
		DIXDC1
		DISC1
		DDIT3
		DDB1
		DAPK3
		DACT3
		DACT2
		DACT1
		DAB2IP
		DAB2
		CYLD
		CXXC4
		CUL3
		CTR9
		CTNND1
		CTNNBIP1
		CTNNB1
		CTHRC1
		CSNK2B
		CSNK2A1
		CSNK1G3
		CSNK1G2
		CSNK1G1
		CSNK1E
		CSNK1D
		CSNK1A1
		CSNK2A2
		CPZ
		COL1A1
		COL18A1
		CHD8
		CFC1
		CER1
		CELSR2
		CELSR1
		CDH2
		CDC73
		CDC42
		CD44
		CCNY
		CCNE1
		CCND1
		CCDC88C
		CBY1
		CAV1
		CAPRIN2
		CALCOCO1
		BRD7
		BMP2
		BICC1
		BCL9L
		BCL9
		BARX1
		BAMBI
		AXIN2
		AXIN1
		ASPM
		ARL6
		APCDD1
		APC2
		APC
		ANKRD6
		AMOTL2
		AMOTL1
		SMAD3
		AES
